# Supplementary material for: Hydroxamic acid-modified peptide microarrays for profiling isozyme-selective interactions and inhibition of histone deacetylases
Source: Nat Commun. 2021 Jan 4;12:62. doi: 10.1038/s41467-020-20250-9 (PMC7782793; doi:10.1038/s41467-020-20250-9)
Supplement: Supplementary file 4 — Source Data [file 41467_2020_20250_MOESM4_ESM.xlsx]

## Sheet: Fig. 2b
	H3K9		H3K18		H3K56		H4K12		H4K16
K	0.07	0.11	0.09	0.14	0.07	0.11	0.13	0.09	0.15	0.12
Kac	0.12	0.16	0.09	0.13	0.07	0.11	0.14	0.1	0.18	0.11
Asu	0.12	0.19	0.12	0.14	0.1	0.11	0.55	0.34	0.45	0.22
Asuha	1	1	0.97	1	0.99	0.99	1	0.99	0.97	0.93
Asuapa	0.42	0.81	0.19	0.36	0.14	0.23	0.95	0.75	0.32	0.56

## Sheet: Fig. 3 HDAC1
Grey entries correspond to weak binders				X = Asuha
	Bottom		Top		LogEC50 (M)		HillSlope
Name	Value	SEM	Value	SEM	Value	SEM	Value	SEM
H2A 1-16 (K5X)	0.01	0.02	1.32	0.18	-7.69	0.17	0.82	0.15
H2A 1-16 (K9X)	0	0.03	1.54	0.41	-7.46	0.35	0.71	0.16
H2A 1-16 (K13X)	0.01	0.02	1.34	0.23	-7.57	0.21	0.8	0.15
H2A 1-16 (K15X)	0.01	0.02	1.23	0.17	-7.7	0.17	0.82	0.15
H2A 4-19 (K5X)	0.01	0.02	1.21	0.09	-7.84	0.09	0.87	0.1
H2A 4-19 (K9X)	0.01	0.02	1.15	0.11	-7.86	0.11	0.95	0.16
H2A 4-19 (K13X)	0.01	0.02	112.27	59900	-2.75	399.76	0.59	0.56
H2A 4-19 (K15X)	0	0.06	2.02	2.44	-6.9	1.75	0.55	0.3
H2A 7-22 (K9X)	0.03	0.04	2.01	2.04	-6.93	1.22	0.67	0.29
H2A 7-22 (K13X)	0.01	0.05	10.68	261.75	-5.49	18.43	0.69	0.77
H2A 7-22 (K15X)	0.1	0.02	0.99	0.04	-8.1	0.06	1.62	0.25
H2A 10-25 (K13X)	0.03	0.04	1.14	0.31	-7.75	0.37	0.8	0.29
H2A 10-25 (K15X)	0.05	0.05	39.48	9180	-4.88	130.06	0.82	1.56
H2A 13-28 (K13X)	0.01	0.04	2.27	3.94	-6.79	1.88	0.7	0.39
H2A 13-28 (K15X)	0.02	0.05	3.01	14.95	-6.42	4.66	0.7	0.63
H2A 16-31	0.03	0.02	1.15	0.25	-7.63	0.26	1	0.29
H2A 19-34	0.02	0.02	2.31	2.03	-6.88	0.91	0.75	0.23
H2A 22-37 (K36X)	0.01	0.02	2.31	1.55	-6.89	0.81	0.65	0.17
H2A 25-40 (K36X)	0.02	0.03	222.23	90200	-4.06	221.66	0.81	0.61
H2A 28-43 (K36X)	0.02	0.06	18.17	1210	-5.28	42.77	0.76	1.15
H2A 31-46 (K36X)	0.02	0.01	0.83	1.78	-7.08	1.67	1.11	1.01
H2A 34-49 (K36X)	0.01	0.01	1.3	92.83	-6.28	33.05	1.15	4.13
H2A 37-52	0.01	0.01	6.54	1480	-5.27	112.61	0.92	2.15
H2A 40-55	0.02	0.01	5.13	988.98	-5.06	109.45	0.82	1.87
H2A 43-58	0.02	0.02	0.6	2.07	-6.8	3.66	0.73	0.85
H2A 46-61	0.02	0.01	0.24	0.1	-7.64	0.42	1.25	0.99
H2A 49-64	0.01	0.01	0.2	0.06	-7.73	0.31	1.26	0.85
H2A 52-67	0.02	0.01	0.28	0.1	-7.65	0.36	1.21	0.77
H2A 55-70	0.02	0.01	0.27	0.1	-7.64	0.34	1.43	1.13
H2A 58-73	0.01	0.02	0.61	0.74	-7.23	1.11	1.02	0.8
H2A 61-76 (K74X)	0.01	0.02	0.63	2.31	-6.82	3.45	0.81	0.94
H2A 61-76 (K75X)	0.02	0.02	0.65	1.11	-7.13	1.59	0.95	0.84
H2A 64-79 (K74X)	0.02	0.03	1.55	0.84	-7.26	0.6	0.83	0.3
H2A 64-79 (K75X)	0.02	0.04	1.25	1.07	-7.33	0.94	0.86	0.55
H2A 67-82 (K74X)	0.03	0.03	2.29	1.49	-6.91	0.8	0.65	0.18
H2A 67-82 (K75X)	0.02	0.06	1.63	1.05	-7.37	0.96	0.6	0.3
H2A 70-85 (K74X)	0.05	0.01	1.03	0.02	-8.12	0.04	1.39	0.12
H2A 70-85 (K75X)	0.03	0.01	1.16	0.07	-7.86	0.07	1	0.11
H2A 73-88 (K74X)	0.04	0	1.05	0.01	-8.03	0.02	1.39	0.05
H2A 73-88 (K75X)	0.05	0.01	1.08	0.03	-7.98	0.03	1.25	0.09
H2A 76-91	0.02	0.02	2.64	4.67	-6.78	1.39	0.92	0.39
H2A 79-94	0.02	0.02	19.1	5440	-5.42	120.32	1.08	2.24
H2A 82-97 (K95X)	0.02	0.01	6.61	1350	-6.02	76.07	1.28	4.44
H2A 85-100 (K95X)	0.03	0.02	8.1	3360	-5.98	143.22	1.35	6.87
H2A 85-100 (K99X)	0.02	0.02	4.08	537.01	-6.06	55.65	1.17	4.09
H2A 88-103 (K95X)	0.02	0.02	60.19	28900	-5.34	180.88	1.18	2.03
H2A 88-103 (K99X)	0.02	0.01	0.2	0.37	-7.64	8.63	4.17	206.82
H2A 91-106 (K95X)	0.02	0.01	0.28	0.73	-7.67	73.66	5.8	3070
H2A 91-106 (K99X)	0.02	0.01	0.1	0.02	-8.1	0.35	1.87	1.74
H2A 94-109 (K95X)	0.02	0.01	0.14	0.02	-7.89	0.17	1.91	1.88
H2A 94-109 (K99X)	0.02	0.01	0.15	0.03	-7.91	0.18	2.02	2.11
H2A 97-112 (K99X)	0.02	0.01	0.19	0.04	-7.84	0.18	1.74	1.65
H2A 100-115	0.02	0.01	0.26	0.06	-7.74	0.24	1.46	1.04
H2A 103-118 (K118X)	0.02	0.01	0.22	0.04	-7.74	0.17	1.53	0.89
H2A 106-121 (K118X)	0.02	0.01	0.28	0.17	-7.51	0.59	1.26	1.04
H2A 106-121 (K119X)	0.02	0.02	2.49	53.27	-6.07	14.48	0.83	1.34
H2A 109-124 (K118X)	0.02	0.02	10.35	935.89	-5.47	48.9	0.88	1.52
H2A 109-124 (K119X)	0.02	0.02	143.34	127000	-4.69	382.18	1.02	1.52
H2A 112-127 (K118X)	0.02	0.01	1.13	0.03	-7.88	0.03	1.11	0.06
H2A 112-127 (K119X)	0.03	0.01	1.05	0.03	-8	0.03	1.38	0.11
H2A 112-127 (K125X)	0.02	0.02	1.98	0.87	-7.12	0.47	0.8	0.18
H2A 112-127 (K127X)	0.01	0.04	8.4	52.57	-5.76	5.41	0.65	0.33
H2A 114-129 (K118X)	0.05	0.01	1	0.02	-8.22	0.03	2.12	0.16
H2A 114-129 (K119X)	0.05	0.06	1.26	0.39	-7.74	0.37	0.9	0.44
H2A 114-129 (K125X)	0.02	0.04	1.83	1.3	-7.21	0.84	0.75	0.34
H2A 114-129 (K127X)	0.01	0.04	45.65	1530	-4.05	29.08	0.54	0.27
H2A 114-129 (K129X)	0.02	0.04	2.96	4.75	-6.68	1.66	0.7	0.32
H2B 1-16 (K5X)	0.05	0.04	1.37	0.44	-7.6	0.39	0.84	0.32
H2B 1-16 (K11X)	0.05	0.02	1.07	0.06	-7.94	0.06	1.28	0.19
H2B 1-16 (K12X)	0.05	0.02	1.13	0.08	-7.82	0.08	1.21	0.21
H2B 1-16 (K15X)	0.03	0.04	170.18	32700	-3.68	130.84	0.65	0.45
H2B 1-16 (K16X)	0.02	0.04	8.57	52.25	-5.61	5.8	0.59	0.3
H2B 4-19 (K5X)	0.03	0.01	0.15	0.04	-7.86	0.29	1.45	1.41
H2B 4-19 (K11X)	0.02	0.01	0.21	0.06	-7.73	0.29	1.32	0.94
H2B 4-19 (K12X)	0.02	0.01	0.4	0.2	-7.44	0.47	1.22	0.69
H2B 4-19 (K15X)	0.02	0.01	1.87	0.68	-7.15	0.35	0.92	0.18
H2B 4-19 (K16X)	0.03	0.01	1.15	0.05	-7.72	0.04	1.29	0.12
H2B 7-22 (K11X)	0.03	0.01	1.21	0.06	-7.73	0.05	1.09	0.09
H2B 7-22 (K12X)	0.04	0.01	1.04	0.03	-8.07	0.04	1.51	0.16
H2B 7-22 (K15X)	0.02	0.01	1.31	0.09	-7.62	0.08	0.94	0.08
H2B 7-22 (K16X)	0.01	0.05	9.48	78.03	-5.51	7.74	0.59	0.36
H2B 7-22 (K20X)	0.02	0.01	1.87	0.41	-7.17	0.23	0.84	0.1
H2B 10-25 (K11X)	0.03	0.03	1.19	0.18	-7.79	0.17	1.02	0.28
H2B 10-25 (K12X)	0.03	0.02	1.44	0.27	-7.52	0.22	0.85	0.16
H2B 10-25 (K15X)	0.04	0.03	1.11	0.1	-7.89	0.1	1.22	0.29
H2B 10-25 (K16X)	0.05	0.02	1.11	0.08	-7.91	0.08	1.19	0.22
H2B 10-25 (K20X)	0.04	0.03	1.07	0.08	-7.97	0.08	1.35	0.29
H2B 10-25 (K23X)	0.04	0.03	1.07	0.07	-7.94	0.07	1.4	0.29
H2B 10-25 (K24X)	0.05	0.02	1.07	0.07	-7.96	0.07	1.36	0.27
H2B 13-28 (K15X)	0.09	0.02	1.05	0.05	-8.06	0.07	1.36	0.22
H2B 13-28 (K16X)	0.07	0.02	1.08	0.06	-7.94	0.06	1.25	0.18
H2B 13-28 (K20X)	0.05	0.02	1.09	0.06	-7.94	0.06	1.25	0.19
H2B 13-28 (K23X)	0.05	0.01	1.09	0.04	-7.97	0.04	1.22	0.12
H2B 13-28 (K24X)	0.05	0.01	1.05	0.02	-8.02	0.03	1.44	0.09
H2B 13-28 (K27X)	0.03	0.01	1.75	0.48	-7.22	0.31	0.8	0.14
H2B 13-28 (K28X)	0.02	0.02	1.35	0.24	-7.53	0.2	0.93	0.18
H2B 16-31 (K16X)	0.03	0.01	0.23	0.14	-7.6	0.61	1.63	2.53
H2B 16-31 (K20X)	0.03	0.01	0.42	0.24	-7.46	0.52	1.38	1
H2B 16-31 (K23X)	0.04	0.01	1.45	0.36	-7.39	0.23	1.13	0.26
H2B 16-31 (K24X)	0.12	0.02	0.96	0.04	-8.12	0.06	1.6	0.24
H2B 16-31 (K27X)	0.14	0.02	1.04	0.06	-8.02	0.07	1.42	0.24
H2B 16-31 (K28X)	0.13	0.01	1.03	0.04	-7.97	0.05	1.33	0.15
H2B 16-31 (K30X)	0.15	0.02	0.94	0.04	-8.16	0.08	1.82	0.36
H2B 19-34 (K20X)	0.15	0.03	1.02	0.09	-8.06	0.12	1.24	0.34
H2B 19-34 (K23X)	0.16	0.03	1.09	0.09	-8.04	0.12	0.98	0.21
H2B 19-34 (K24X)	0.13	0.02	1.13	0.09	-7.87	0.1	1.07	0.2
H2B 19-34 (K27X)	0.17	0.04	1.07	0.1	-8.08	0.14	1.1	0.32
H2B 19-34 (K28X)	0.13	0.02	1.16	0.11	-7.82	0.12	1.03	0.21
H2B 19-34 (K30X)	0.24	0.02	1	0.03	-8.35	0.05	2.11	0.51
H2B 19-34 (K34X)	0.17	0.02	1.14	0.1	-7.84	0.11	1.05	0.2
H2B 22-37 (K23X)	0.28	0.03	0.99	0.06	-8.29	0.11	1.96	0.73
H2B 22-37 (K24X)	0.21	0.02	1	0.04	-8.26	0.07	1.89	0.41
H2B 22-37 (K27X)	0.28	0.02	1	0.04	-8.22	0.07	2.08	0.42
H2B 22-37 (K28X)	0.22	0.02	1.06	0.05	-7.89	0.06	1.4	0.25
H2B 22-37 (K30X)	0.3	0.03	1.01	0.05	-8.17	0.09	1.55	0.35
H2B 22-37 (K34X)	0.14	0.03	2.35	2.13	-6.81	1.13	0.65	0.23
H2B 25-40 (K27X)	0.13	0.03	1.8	1.26	-7.09	0.89	0.71	0.27
H2B 25-40 (K28X)	0.09	0.03	1.95	1.86	-7.01	1.07	0.76	0.34
H2B 25-40 (K30X)	0.08	0.02	1.28	0.28	-7.51	0.2	1.26	0.37
H2B 25-40 (K34X)	0.05	0.04	1.27	2.37	-7.17	1.74	0.99	1.06
H2B 28-43 (K28X)	0.04	0.02	0.36	0.81	-7.42	1.87	1.72	4.9
H2B 28-43 (K30X)	0.06	0.02	1.09	0.3	-7.57	0.26	1.32	0.6
H2B 28-43 (K34X)	0.05	0.05	0.93	0.75	-7.51	0.84	1.06	1.02
H2B 28-43 (K43X)	0.04	0.01	0.51	0.05	-7.92	0.12	1.14	0.26
H2B 31-46 (K34X)	0.03	0.01	2.4	2.54	-6.78	0.92	0.85	0.25
H2B 31-46 (K43X)	0.03	0.05	24.37	2310	-5.05	58.55	0.76	1.12
H2B 31-46 (K46X)	0.04	0.02	238.5	86900	-4.26	184.74	0.87	0.57
H2B 34-49 (K34X)	0.04	0.01	1.4	0.31	-7.39	0.22	1.04	0.21
H2B 34-49 (K43X)	0.04	0.03	1.86	5.65	-6.79	2.58	0.87	0.74
H2B 34-49 (K46X)	0.04	0.03	39.47	4070	-4.85	60.05	0.79	0.77
H2B 37-52 (K43X)	0.04	0.02	0.67	0.96	-7.12	1.43	0.9	0.7
H2B 37-52 (K46X)	0.04	0.01	1.02	1.58	-6.91	1.33	0.93	0.49
H2B 40-55 (K43X)	0.04	0.01	0.53	0.35	-7.34	0.64	1.09	0.63
H2B 40-55 (K46X)	0.04	0.01	0.6	0.35	-7.32	0.55	1.12	0.53
H2B 43-58 (K43X)	0.05	0.04	1.37	0.44	-7.6	0.39	0.84	0.32
H2B 43-58 (K46X)	0.05	0.02	1.07	0.06	-7.94	0.06	1.28	0.19
H2B 43-58 (K57X)	0.05	0.02	1.13	0.08	-7.82	0.08	1.21	0.21
H2B 46-61 (K46X)	0.03	0.04	170.18	32700	-3.68	130.84	0.65	0.45
H2B 46-61 (K57X)	0.02	0.04	8.57	52.25	-5.61	5.8	0.59	0.3
H2B 49-64 (K57X)	0.03	0.01	0.15	0.04	-7.86	0.29	1.45	1.41
H2B 52-67 (K57X)	0.02	0.01	0.21	0.06	-7.73	0.29	1.32	0.94
H2B 55-70 (K57X)	0.02	0.01	0.4	0.2	-7.44	0.47	1.22	0.69
H2B 58-73	0.02	0.01	1.87	0.68	-7.15	0.35	0.92	0.18
H2B 61-76	0.03	0.01	1.15	0.05	-7.72	0.04	1.29	0.12
H2B 64-79	0.03	0.01	1.21	0.06	-7.73	0.05	1.09	0.09
H2B 67-82	0.04	0.01	1.04	0.03	-8.07	0.04	1.51	0.16
H2B 70-85 (K85X)	0.02	0.01	1.31	0.09	-7.62	0.08	0.94	0.08
H2B 73-88 (K85X)	0.01	0.05	9.48	78.03	-5.51	7.74	0.59	0.36
H2B 76-91 (K85X)	0.02	0.01	1.87	0.41	-7.17	0.23	0.84	0.1
H2B 79-94 (K85X)	0.03	0.03	1.19	0.18	-7.79	0.17	1.02	0.28
H2B 82-97 (K85X)	0.03	0.02	1.44	0.27	-7.52	0.22	0.85	0.16
H2B 85-100 (K85X)	0.04	0.03	1.11	0.1	-7.89	0.1	1.22	0.29
H2B 88-103	0.05	0.02	1.11	0.08	-7.91	0.08	1.19	0.22
H2B 91-106	0.04	0.03	1.07	0.08	-7.97	0.08	1.35	0.29
H2B 94-109 (K108X)	0.04	0.03	1.07	0.07	-7.94	0.07	1.4	0.29
H2B 97-112 (K108X)	0.05	0.02	1.07	0.07	-7.96	0.07	1.36	0.27
H2B 100-115 (K108X)	0.09	0.02	1.05	0.05	-8.06	0.07	1.36	0.22
H2B 103-118 (K108X)	0.07	0.02	1.08	0.06	-7.94	0.06	1.25	0.18
H2B 103-118 (K116X)	0.05	0.02	1.09	0.06	-7.94	0.06	1.25	0.19
H2B 106-121 (K108X)	0.05	0.01	1.09	0.04	-7.97	0.04	1.22	0.12
H2B 106-121 (K116X)	0.05	0.01	1.05	0.02	-8.02	0.03	1.44	0.09
H2B 106-121 (K120X)	0.03	0.01	1.75	0.48	-7.22	0.31	0.8	0.14
H2B 109-124 (K116X)	0.02	0.02	1.35	0.24	-7.53	0.2	0.93	0.18
H2B 109-124 (K120X)	0.03	0.01	0.23	0.14	-7.6	0.61	1.63	2.53
H2B 110-125 (K116X)	0.03	0.01	0.42	0.24	-7.46	0.52	1.38	1
H2B 110-125 (K120X)	0.04	0.01	1.45	0.36	-7.39	0.23	1.13	0.26
H2B 110-125 (K125X)	0.12	0.02	0.96	0.04	-8.12	0.06	1.6	0.24
H3 1-16 (K4X)	0.04	0.02	1.15	0.1	-7.83	0.1	1.04	0.17
H3 1-16 (K9X)	0.03	0.02	1.28	0.22	-7.62	0.19	1.03	0.26
H3 1-16 (K14X)	0.02	0.02	2.51	2.23	-6.85	0.92	0.74	0.23
H3 4-19 (K4X)	0.08	0.01	1.04	0.03	-8.08	0.05	1.42	0.16
H3 4-19 (K9X)	0.06	0.02	1.1	0.05	-8.03	0.06	1.07	0.13
H3 4-19 (K14X)	0.08	0.03	1.08	0.09	-8.01	0.1	1.14	0.24
H3 4-19 (K18X)	0.07	0.03	1.14	0.12	-7.9	0.13	1.01	0.23
H3 7-22 (K9X)	0.08	0.03	1.19	0.2	-7.72	0.19	1.02	0.29
H3 7-22 (K14X)	0.11	0.02	1	0.05	-7.94	0.06	1.29	0.19
H3 7-22 (K18X)	0.05	0.03	7.45	41.13	-5.91	4.46	0.7	0.33
H3 10-25 (K14X)	0.04	0.02	1.23	0.22	-7.58	0.19	1.01	0.23
H3 10-25 (K18X)	0.05	0.02	1.33	0.51	-7.42	0.36	1.14	0.44
H3 10-25 (K23X)	0.05	0.03	1.45	2.1	-7.14	1.28	1.02	0.78
H3 13-28 (K14X)	0.15	0.02	1	0.04	-8.21	0.07	1.99	0.36
H3 13-28 (K18X)	0.09	0.02	0.99	0.03	-8.21	0.05	1.7	0.21
H3 13-28 (K23X)	0.07	0.02	1.06	0.06	-8.07	0.07	1.15	0.17
H3 13-28 (K27X)	0.07	0.02	1.03	0.05	-8.13	0.07	1.16	0.17
H3 16-31 (K18X)	0.1	0.01	1	0.02	-8.2	0.04	2.11	0.23
H3 16-31 (K23X)	0.06	0.02	1.14	0.1	-7.85	0.1	1.09	0.2
H3 16-31 (K27X)	0.05	0.02	1.04	0.04	-8.03	0.05	1.48	0.18
H3 19-34 (K23X)	0.02	0.02	1.32	0.27	-7.56	0.22	0.99	0.25
H3 19-34 (K27X)	0.02	0.01	1.68	0.42	-7.22	0.24	0.96	0.15
H3 22-37 (K23X)	0.05	0.01	1.06	0.04	-7.97	0.04	1.25	0.13
H3 22-37 (K27X)	0.03	0.01	1.26	0.11	-7.69	0.1	0.98	0.13
H3 22-37 (K36X)	0.02	0.01	1.38	0.18	-7.55	0.14	0.93	0.14
H3 22-37 (K37X)	0.03	0.01	1.14	0.05	-7.86	0.05	1.13	0.12
H3 25-40 (K27X)	0.09	0.02	1.05	0.05	-8.1	0.06	1.25	0.18
H3 25-40 (K36X)	0.06	0.02	1.09	0.06	-7.98	0.07	1.15	0.17
H3 25-40 (K37X)	0.05	0.02	1.43	0.27	-7.5	0.23	0.85	0.17
H3 28-43 (K36X)	0.2	0.03	1.01	0.05	-8.28	0.09	1.81	0.5
H3 28-43 (K37X)	0.15	0.02	1.01	0.04	-8.27	0.06	1.62	0.27
H3 31-46 (K36X)	0.2	0.03	0.93	0.06	-8.31	0.1	1.57	0.5
H3 31-46 (K37X)	0.25	0.03	0.94	0.12	-7.79	0.13	1.85	1.39
H3 34-49 (K36X)	0.16	0.03	1.08	0.1	-8.01	0.12	1.11	0.26
H3 34-49 (K37X)	0.13	0.04	1.06	0.1	-8.11	0.14	1.15	0.35
H3 37-52 (K37X)	0.12	0.03	1.22	0.27	-7.68	0.28	0.93	0.32
H3 40-55	0.13	0.03	1.69	0.96	-7.21	0.67	0.81	0.31
H3 43-58 (K56X)	0.07	0.02	1.09	0.22	-7.63	0.2	1.26	0.46
H3 46-61 (K56X)	0.04	0.02	0.67	0.34	-7.49	0.44	1.48	1.07
H3 49-64 (K56X)	0.05	0.01	1.21	0.13	-7.62	0.11	1.2	0.22
H3 49-64 (K64X)	0.04	0.01	1.29	0.22	-7.48	0.17	1.11	0.22
H3 52-67 (K56X)	0.03	0.01	1.25	0.19	-7.55	0.14	1.22	0.26
H3 52-67 (K64X)	0.03	0.01	1.48	0.14	-7.4	0.1	1.04	0.09
H3 55-70 (K56X)	0.03	0.02	1.2	0.12	-7.7	0.1	1.14	0.21
H3 55-70 (K64X)	0.03	0.01	1.09	0.04	-7.83	0.03	1.44	0.16
H3 58-73 (K64X)	0.02	0.01	1.46	0.21	-7.44	0.15	0.95	0.13
H3 61-76 (K64X)	0.03	0.01	1.28	0.09	-7.57	0.07	1.1	0.1
H3 64-79 (K64X)	0.03	0.01	1.21	0.32	-7.24	0.24	1.02	0.17
H3 64-79 (K79X)	0.03	0.01	0.54	0.07	-7.54	0.14	1.14	0.2
H3 67-82 (K79X)	0.02	0	0.57	0.07	-7.48	0.12	1.06	0.14
H3 70-85 (K79X)	0.02	0.01	0.49	0.07	-7.6	0.16	1.07	0.23
H3 73-88 (K79X)	0.03	0.01	0.44	0.06	-7.66	0.15	1.05	0.22
H3 76-91 (K79X)	0.03	0.01	0.38	0.05	-7.71	0.13	1.18	0.29
H3 79-94 (K79X)	0.04	0.01	0.32	0.03	-7.86	0.09	1.48	0.44
H3 82-97	0.04	0.01	0.28	0.02	-7.92	0.07	1.75	0.55
H3 85-100	0.05	0.01	0.27	0.03	-7.9	0.1	1.74	0.83
H3 88-103	0.06	0.01	0.26	0.03	-7.86	0.09	2.25	2.21
H3 91-106	0.05	0.01	0.23	0.03	-7.83	51.01	7.99	25700
H3 94-109	0.03	0.01	0.37	0.09	-7.71	0.26	1.1	0.48
H3 97-112	0.04	0.01	0.38	0.1	-7.67	0.29	1.15	0.57
H3 100-115 (K115X)	0.05	0.02	0.36	0.14	-7.64	0.39	1.59	1.74
H3 103-118 (K115X)	0.05	0.02	0.66	0.45	-7.48	0.61	1.49	1.44
H3 106-121 (K115X)	0.04	0.02	1.26	1.66	-7.09	1.08	1.07	0.65
H3 109-124 (K115X)	0.04	0.01	1.46	1.27	-7.11	0.71	1.08	0.44
H3 109-124 (K122X)	0.03	0.01	1.13	1.31	-7.07	0.98	1.01	0.52
H3 112-127 (K119X)	0.02	0.02	2.04	3.96	-6.8	1.56	0.91	0.48
H3 112-127 (K122X)	0.02	0.02	1.79	3.92	-6.8	1.82	0.89	0.54
H3 115-130 (K115X)	0.04	0.02	1.15	0.1	-7.83	0.1	1.04	0.17
H3 115-130 (K122X)	0.03	0.02	1.28	0.22	-7.62	0.19	1.03	0.26
H3 118-133 (K122X)	0.02	0.02	2.51	2.23	-6.85	0.92	0.74	0.23
H3 120-135 (K122X)	0.08	0.01	1.04	0.03	-8.08	0.05	1.42	0.16
H4 1-16 (K5X)	0.13	0.02	1.04	0.04	-8.14	0.06	1.24	0.17
H4 1-16 (K8X)	0.09	0.01	1.01	0.02	-8.17	0.03	1.86	0.15
H4 1-16 (K12X)	0.1	0.01	1	0.02	-8.19	0.04	1.81	0.17
H4 1-16 (K16X)	0.06	0.02	1.31	0.2	-7.57	0.17	0.98	0.19
H4 4-19 (K5X)	0.14	0.03	1.23	0.21	-7.8	0.24	0.81	0.23
H4 4-19 (K8X)	0.1	0.03	0.99	0.07	-8.1	0.09	1.34	0.3
H4 4-19 (K12X)	0.17	0.04	1.02	0.08	-8.25	0.13	1.14	0.33
H4 4-19 (K16X)	0.1	0.01	1.13	0.07	-7.83	0.08	1.03	0.14
H4 7-22 (K8X)	0.17	0.03	0.97	0.06	-8.22	0.1	1.37	0.34
H4 7-22 (K12X)	0.25	0.02	1	0.04	-8.32	0.08	2.27	0.74
H4 7-22 (K16X)	0.1	0.05	6.18	37.79	-5.71	6.26	0.58	0.36
H4 7-22 (K20X)	0.06	0.05	1.15	0.22	-7.95	0.27	0.77	0.26
H4 10-25 (K12X)	0.14	0.03	0.99	0.05	-8.36	0.08	1.26	0.26
H4 10-25 (K16X)	0.11	0.03	1.14	0.16	-7.86	0.18	0.96	0.26
H4 10-25 (K20X)	0.13	0.06	1.41	0.58	-7.6	0.64	0.66	0.3
H4 13-28 (K16X)	0.11	0.04	1.35	0.41	-7.57	0.42	0.76	0.26
H4 13-28 (K20X)	0.1	0.04	1.21	0.25	-7.81	0.27	0.89	0.31
H4 16-31 (K16X)	0.08	0.04	1.1	0.13	-7.96	0.14	1.1	0.31
H4 16-31 (K20X)	0.04	0.02	1.38	0.32	-7.5	0.26	0.9	0.22
H4 16-31 (K31X)	0.02	0.03	1.25	0.72	-7.34	0.69	0.77	0.34
H4 19-34 (K20X)	0.02	0.01	1.02	0.25	-7.42	0.26	0.97	0.23
H4 19-34 (K31X)	0.02	0.02	0.92	0.7	-7.32	0.7	1.08	0.63
H4 22-37 (K31X)	0.04	0.01	1.09	0.06	-7.8	0.06	1.24	0.17
H4 25-40 (K31X)	0.09	0.01	1.04	0.03	-8.11	0.04	1.4	0.13
H4 28-43 (K31X)	0.08	0.01	1.06	0.03	-8.09	0.04	1.24	0.12
H4 31-46 (K31X)	0.11	0.03	1.03	0.05	-8.22	0.08	1.37	0.26
H4 31-46 (K44X)	0.1	0.01	1.01	0.02	-8.24	0.03	1.77	0.15
H4 34-49 (K44X)	0.07	0.02	1.15	0.09	-7.93	0.1	0.92	0.15
H4 37-52 (K44X)	0.03	0.02	2.85	8.43	-6.47	2.27	0.84	0.39
H4 40-55 (K44X)	0.03	0.01	0.62	0.28	-7.46	0.42	1.23	0.65
H4 43-58 (K44X)	0.03	0.01	0.28	0.03	-7.91	0.12	1.43	0.53
H4 46-61 (K59X)	0.03	0.01	0.29	0.04	-7.84	0.12	1.5	0.66
H4 49-64 (K59X)	0.04	0.01	0.25	0.03	-7.88	0.11	1.73	0.95
H4 52-67 (K59X)	0.04	0.01	0.39	0.08	-7.71	0.2	1.7	1.3
H4 55-70 (K59X)	0.04	0.02	0.27	0.08	-7.74	0.29	2.41	6.42
H4 58-73 (K59X)	0.01	0.01	0.24	0.02	-8.09	0.11	1.25	0.3
H4 61-76	0.03	0.01	0.34	0.05	-7.82	0.16	1.19	0.42
H4 64-79 (K77X)	0.05	0.03	1.36	0.65	-7.39	0.51	0.95	0.4
H4 64-79 (K79X)	0.05	0.03	2.36	3.62	-6.85	1.53	0.78	0.42
H4 67-82 (K77X)	0.04	0.04	167.7	37000	-3.63	147.89	0.66	0.45
H4 67-82 (K79X)	0.03	0.03	1.57	1.47	-7	1.12	0.69	0.31
H4 70-85 (K77X)	0.02	0.01	0.47	0.15	-7.6	0.38	0.87	0.34
H4 70-85 (K79X)	0.02	0.01	0.26	0.04	-7.89	0.16	1.11	0.36
H4 73-88 (K77X)	0.02	0.01	0.19	0.02	-8.11	0.17	1.46	0.62
H4 73-88 (K79X)	0.01	0.01	0.23	0.04	-7.87	0.2	1.26	0.63
H4 76-91 (K77X)	0.01	0.03	1.09	2.23	-6.95	1.98	0.82	0.66
H4 76-91 (K79X)	0.01	0.03	4.28	37.93	-6.1	6.92	0.75	0.67
H4 76-91 (K91X)	0.02	0.02	0.67	0.29	-7.43	0.48	0.9	0.36
H4 79-94 (K79X)	0.03	0.01	3.46	2.94	-6.49	0.83	0.7	0.13
H4 79-94 (K91X)	0.02	0.02	0.92	0.37	-7.44	0.4	1.06	0.44
H4 82-97 (K91X)	0.02	0.03	5.85	35.49	-6.06	4.62	0.76	0.42
H4 85-100 (K91X)	0.02	0.01	9.23	33.9	-5.92	2.49	0.8	0.18
H4 87-102 (K91X)	0.03	0.02	1.5	1.12	-7.16	0.69	0.97	0.4

## Sheet: Fig. 3 HDAC2
Grey entries correspond to weak binders				X = Asuha
	Bottom		Top		LogEC50 (M)		HillSlope
Name	Value	SEM	Value	SEM	Value	SEM	Value	SEM
H2A 1-16 (K5X)	0.09	0.02	0.97	0.04	-8.45	0.06	1.83	0.37
H2A 1-16 (K9X)	0.1	0.02	1.01	0.04	-8.38	0.06	1.48	0.22
H2A 1-16 (K13X)	0.09	0.02	1.02	0.06	-8.14	0.08	1.21	0.22
H2A 1-16 (K15X)	0.09	0.02	1.08	0.05	-8.07	0.06	1.23	0.16
H2A 4-19 (K5X)	0.08	0.02	0.78	0.04	-8.34	0.07	1.45	0.26
H2A 4-19 (K9X)	0.09	0.03	1.28	0.22	-7.89	0.24	0.77	0.19
H2A 4-19 (K13X)	0.02	0.02	0.39	1.28	-6.93	3.79	0.68	0.82
H2A 4-19 (K15X)	0.22	0.02	1.01	0.04	-8.52	0.06	1.98	0.59
H2A 7-22 (K9X)	0.16	0.03	1	0.04	-8.71	0.07	1.42	0.33
H2A 7-22 (K13X)	0.04	0.01	259.55	239000	-3.9	483.07	0.84	0.68
H2A 7-22 (K15X)	0.2	0.03	1.01	0.05	-8.68	0.09	1.42	0.4
H2A 10-25 (K13X)	0.17	0.02	1.01	0.05	-8.49	0.08	1.26	0.25
H2A 10-25 (K15X)	0.03	0.01	1.2	3.43	-6.97	2.15	0.99	0.77
H2A 13-28 (K13X)	0.09	0.02	4	5.56	-6.43	1.42	0.65	0.16
H2A 13-28 (K15X)	0.09	0.01	1.04	0.04	-7.96	0.04	1.68	0.28
H2A 16-31	0.04	0.01	3.35	88.92	-6.4	12.07	1.17	1.46
H2A 19-34	0.04	0.01	76.12	37900	-4.14	271.97	0.81	0.72
H2A 22-37 (K36X)	0.08	0.01	2.46	1.42	-6.97	0.59	0.77	0.16
H2A 25-40 (K36X)	0.08	0.02	391.7	89100	-3.28	150.65	0.66	0.22
H2A 28-43 (K36X)	0.07	0.02	1420	1180000	-2.33	561.61	0.65	0.22
H2A 31-46 (K36X)	0.05	0.01	30.75	1250	-5.96	16.51	1.16	0.69
H2A 34-49 (K36X)	0.01	0.01	4.52	666.19	-6.11	57.15	1.23	3.23
H2A 37-52	0.01	0.01	3.9	5280	-4.56	763.08	0.79	4.5
H2A 40-55	-0.05	9.69	0.06	4.25	-11.29	540.7	0.08	9.21
H2A 43-58	0.02	0.01	0.31	0.54	-7.27	1.88	0.84	0.85
H2A 46-61	0.01	0.02	27.24	8840	-3.8	234.64	0.62	0.95
H2A 49-64	0.02	0.01	0.44	1.44	-7.09	3.04	0.89	1.14
H2A 52-67	0.02	0.01	0.44	1.02	-7.09	2.35	0.82	0.79
H2A 55-70	0.01	0.01	2.34	57.77	-5.5	19.96	0.64	0.75
H2A 58-73	0.02	0.01	20.2	4680	-4.59	135.38	0.77	0.93
H2A 61-76 (K74X)	0.02	0.01	9.84	2010	-5	111.91	0.83	1.3
H2A 61-76 (K75X)	0.03	0.01	83.08	70400	-4.5	402.05	0.93	1.17
H2A 64-79 (K74X)	0.1	0.02	893.91	531000	-3.34	338.4	0.77	0.27
H2A 64-79 (K75X)	0.05	0.02	255.48	62300	-4.05	140.33	0.77	0.39
H2A 67-82 (K74X)	0.17	0.02	1.11	0.08	-8.06	0.1	1.07	0.21
H2A 67-82 (K75X)	0.21	0.02	1.01	0.03	-8.52	0.05	1.64	0.36
H2A 70-85 (K74X)	0.17	0.01	1.19	0.09	-7.94	0.11	0.91	0.13
H2A 70-85 (K75X)	0.11	0.03	1.13	0.15	-7.99	0.15	1.11	0.33
H2A 73-88 (K74X)	0.04	0.01	127.75	23200	-4.69	91.02	0.89	0.47
H2A 73-88 (K75X)	0.08	0.01	5.31	8.49	-6.27	1.43	0.69	0.14
H2A 76-91	0.03	0.01	73.18	30800	-4.77	200.83	0.93	1.02
H2A 79-94	0.02	0.01	40.23	12900	-5.04	140.54	1.01	0.97
H2A 82-97 (K95X)	0.01	0.01	51.91	18700	-5.1	149.68	1.06	0.97
H2A 85-100 (K95X)	0.01	0.01	72.71	30100	-4.41	214.04	0.85	0.75
H2A 85-100 (K99X)	0.01	0.02	4.13	220.82	-5.89	30.06	0.89	1.58
H2A 88-103 (K95X)	0.01	0.01	2.66	69.22	-6.32	13.3	1.05	1.45
H2A 88-103 (K99X)	0.01	0.01	1.14	33.33	-5.85	22.15	0.71	1.26
H2A 91-106 (K95X)	0.01	0.01	6.6	1020	-5.1	84.35	0.83	1.15
H2A 91-106 (K99X)	0.01	0.03	34.18	60800	-2.23	1520	0.52	1.64
H2A 94-109 (K95X)	0.01	0.01	27.52	29400	-3.95	634.59	0.74	1.68
H2A 94-109 (K99X)	0.02	0.01	8.15	2800	-5	184.9	0.84	2.03
H2A 97-112 (K99X)	0.02	0.01	9.06	2290	-5.45	116.75	0.99	2.12
H2A 100-115	0.02	0.01	9.23	1710	-5.26	97.29	0.88	1.6
H2A 103-118 (K118X)	0.02	0.01	8.62	1070	-5.27	68.91	0.83	1.29
H2A 106-121 (K118X)	0.02	0.01	7.74	708.66	-5.43	48.97	0.88	1.13
H2A 106-121 (K119X)	0.02	0.01	35.72	15800	-5.03	198.04	0.99	1.4
H2A 109-124 (K118X)	0.02	0.01	48.33	16200	-5.09	144.68	1.03	1.04
H2A 109-124 (K119X)	0.02	0.01	85.17	31900	-4.74	172.57	0.96	0.73
H2A 112-127 (K118X)	0.04	0.01	30.41	204.1	-4.91	5.03	0.64	0.09
H2A 112-127 (K119X)	0.03	0.02	34.8	483.47	-4.79	10.36	0.63	0.15
H2A 112-127 (K125X)	0.04	0.01	263.76	154000	-4.6	259.95	0.99	0.72
H2A 112-127 (K127X)	0.03	0.02	143.16	32200	-4.23	128.42	0.77	0.46
H2A 114-129 (K118X)	0.13	0.01	1	0.02	-8.45	0.03	2.04	0.21
H2A 114-129 (K119X)	0.19	0.01	1.01	0.01	-8.71	0.02	1.84	0.24
H2A 114-129 (K125X)	0.09	0.01	1.02	0.02	-8.17	0.03	1.74	0.15
H2A 114-129 (K127X)	0.05	0.01	1.48	0.67	-7.31	0.43	0.97	0.25
H2A 114-129 (K129X)	0.05	0.01	1.7	0.92	-7.24	0.48	1	0.27
H2B 1-16 (K5X)	0.19	0.01	1	0.02	-8.56	0.03	2.35	0.6
H2B 1-16 (K11X)	0.17	0.02	1	0.03	-8.44	0.05	2.23	0.43
H2B 1-16 (K12X)	0.14	0.01	1	0.03	-8.34	0.04	2.05	0.24
H2B 1-16 (K15X)	0.1	0.02	1.15	0.12	-7.82	0.12	1.17	0.24
H2B 1-16 (K16X)	0.09	0.02	0.97	0.05	-8.06	0.05	1.5	0.24
H2B 4-19 (K5X)	0.01	0.01	11.35	8630	-4.43	418.01	0.81	1.86
H2B 4-19 (K11X)	0.02	0.01	43.06	71700	-3.58	987.87	0.74	1.41
H2B 4-19 (K12X)	0.02	0.01	32.42	16400	-4.39	270.64	0.82	1.03
H2B 4-19 (K15X)	0.04	0.02	50.97	3190	-5.03	35.23	0.81	0.46
H2B 4-19 (K16X)	0.05	0.01	1.87	0.84	-7.24	0.4	0.98	0.22
H2B 7-22 (K11X)	0.09	0.01	1.16	0.08	-7.91	0.07	1.15	0.17
H2B 7-22 (K12X)	0.09	0.01	1.19	0.1	-7.84	0.09	1.07	0.15
H2B 7-22 (K15X)	0.06	0.01	13.3	49.54	-5.73	2.61	0.74	0.12
H2B 7-22 (K16X)	0.07	0.01	1.36	0.17	-7.62	0.12	1.12	0.16
H2B 7-22 (K20X)	0.04	0.02	137.71	18000	-4.61	69.56	0.84	0.37
H2B 10-25 (K11X)	0.15	0.01	1.01	0.02	-8.48	0.03	2.33	0.38
H2B 10-25 (K12X)	0.11	0.02	1.07	0.05	-8.12	0.06	1.3	0.19
H2B 10-25 (K15X)	0.16	0.02	1.01	0.03	-8.41	0.05	1.72	0.24
H2B 10-25 (K16X)	0.12	0.01	1.02	0.03	-8.29	0.04	1.64	0.17
H2B 10-25 (K20X)	0.15	0.01	1	0.01	-8.41	0.02	2.37	0.2
H2B 10-25 (K23X)	0.07	0.01	1.26	0.08	-7.8	0.08	0.96	0.09
H2B 10-25 (K24X)	0.1	0.01	1.04	0.03	-8.1	0.03	1.57	0.16
H2B 13-28 (K15X)	0.26	0.02	1.03	0.03	-8.6	0.05	1.65	0.37
H2B 13-28 (K16X)	0.18	0.01	1	0.02	-8.45	0.05	2.41	0.49
H2B 13-28 (K20X)	0.17	0.02	1	0.03	-8.36	0.05	1.95	0.29
H2B 13-28 (K23X)	0.15	0.02	1	0.03	-8.29	0.05	1.97	0.26
H2B 13-28 (K24X)	0.14	0.02	1	0.03	-8.29	0.05	1.85	0.22
H2B 13-28 (K27X)	0.08	0.02	1.03	0.05	-8.07	0.05	1.49	0.21
H2B 13-28 (K28X)	0.07	0.02	1.17	0.36	-7.62	0.34	1	0.35
H2B 16-31 (K16X)	0.02	0.03	39.42	73600	-1.49	1800	0.46	1.5
H2B 16-31 (K20X)	0.02	0.02	58.64	79300	-3.54	841.16	0.71	1.38
H2B 16-31 (K23X)	0.11	0.05	101.68	30600	-3.35	233.55	0.57	0.66
H2B 16-31 (K24X)	0.32	0.02	1	0.02	-9.03	0.06	2.13	0.33
H2B 16-31 (K27X)
H2B 16-31 (K28X)	0.31	0.04	1.05	0.05	-8.73	0.12	1.05	0.3
H2B 16-31 (K30X)
H2B 19-34 (K20X)	0.35	0.02	1	0.02	-8.86	0.08	2.27	0.65
H2B 19-34 (K23X)
H2B 19-34 (K24X)	0.3	0.02	1	0.02	-8.9	0.05	2.09	0.3
H2B 19-34 (K27X)
H2B 19-34 (K28X)	0.31	0.02	1	0.02	-8.84	0.05	2.24	0.41
H2B 19-34 (K30X)
H2B 19-34 (K34X)
H2B 22-37 (K23X)
H2B 22-37 (K24X)
H2B 22-37 (K27X)
H2B 22-37 (K28X)
H2B 22-37 (K30X)
H2B 22-37 (K34X)	0.29	0.02	0.99	0.03	-8.78	0.06	1.58	0.34
H2B 25-40 (K27X)
H2B 25-40 (K28X)	0.19	0.02	1	0.05	-8.25	0.07	2	0.36
H2B 25-40 (K30X)	0.21	0.01	0.97	0.03	-8.46	0.05	2.39	0.57
H2B 25-40 (K34X)	0.08	0.01	1.48	0.36	-7.48	0.28	0.86	0.17
H2B 28-43 (K28X)	0	0.06	0.2	0.41	-7.73	4.03	0.4	0.82
H2B 28-43 (K30X)	0.07	0.12	24.44	3830	-2.05	212	0.34	0.73
H2B 28-43 (K34X)	0.04	0.03	0.63	0.37	-7.54	0.96	0.58	0.3
H2B 28-43 (K43X)	0.07	0.02	0.83	0.29	-7.61	0.45	0.82	0.29
H2B 31-46 (K34X)	0.06	0.02	0.83	0.32	-7.59	0.46	0.88	0.34
H2B 31-46 (K43X)	0.05	0.02	0.91	0.47	-7.44	0.58	0.87	0.35
H2B 31-46 (K46X)	0.06	0.01	0.74	0.17	-7.7	0.25	1.07	0.33
H2B 34-49 (K34X)	0.08	0.01	0.6	0.07	-7.9	0.13	1.26	0.39
H2B 34-49 (K43X)	0.05	0.02	0.53	0.1	-7.91	0.22	1.1	0.43
H2B 34-49 (K46X)	0.06	0.01	0.52	0.05	-7.91	0.1	1.24	0.27
H2B 37-52 (K43X)	0.05	0.02	0.64	0.23	-7.62	0.44	0.89	0.35
H2B 37-52 (K46X)	0.05	0.02	0.64	0.22	-7.73	0.39	1.01	0.48
H2B 40-55 (K43X)	0.05	0.02	0.48	0.12	-7.91	0.27	1.27	0.8
H2B 40-55 (K46X)	0.05	0.02	0.52	0.09	-7.95	0.19	1.3	0.63
H2B 43-58 (K43X)	0.06	0.02	0.59	0.07	-8.05	0.15	1.24	0.44
H2B 43-58 (K46X)	0.06	0.02	0.49	0.05	-8.06	0.12	1.54	0.6
H2B 43-58 (K57X)	0.06	0.02	0.46	0.05	-8.16	0.13	1.4	0.48
H2B 46-61 (K46X)	0.06	0.02	0.41	0.04	-8.07	0.13	1.42	0.54
H2B 46-61 (K57X)	0.06	0.02	0.43	0.08	-7.91	0.2	1.35	0.75
H2B 49-64 (K57X)	0.04	0.01	0.26	0.02	-8.11	0.11	1.68	0.62
H2B 52-67 (K57X)	0.03	0.01	0.25	0.02	-8	0.09	1.55	0.51
H2B 55-70 (K57X)	0.03	0.01	0.31	0.04	-7.84	0.12	2.21	1.62
H2B 58-73	0.03	0.01	0.16	0.01	-8	0.07	2.23	1.41
H2B 61-76	0.02	0.01	0.12	0.01	-8.06	0.13	1.69	0.84
H2B 64-79	0.01	0.06	12.73	5120	-1.21	548.43	0.33	1.11
H2B 67-82	0.02	0.03	6.33	468.51	-3.65	81.21	0.44	0.66
H2B 70-85 (K85X)	0.02	0.01	0.47	0.47	-7.22	1.19	0.75	0.41
H2B 73-88 (K85X)	0.07	0.08	652	573000	-0.98	844.96	0.46	0.4
H2B 76-91 (K85X)	0.04	0.01	5.49	37.17	-6.25	4.01	0.92	0.4
H2B 79-94 (K85X)	0.06	0.03	1.19	1.14	-7.44	0.85	1.17	0.87
H2B 82-97 (K85X)	0.04	0.02	0.6	0.45	-7.59	0.68	1.29	1.15
H2B 85-100 (K85X)	0.04	0.01	0.56	0.08	-7.79	0.16	1.06	0.25
H2B 88-103	0.04	0.01	0.21	0.02	-8.06	0.13	1.75	0.93
H2B 91-106	0.03	0.02	44.03	35800	-1.94	751.1	0.48	0.82
H2B 94-109 (K108X)	0.03	0.01	30.16	13500	-3.05	352.21	0.56	0.73
H2B 97-112 (K108X)	0.02	0.02	0.56	2.27	-6.48	5.22	0.55	0.56
H2B 100-115 (K108X)	0.04	0.03	0.68	1.74	-6.79	3.69	0.55	0.53
H2B 103-118 (K108X)	0.04	0.01	0.84	1.75	-6.64	2.62	0.59	0.35
H2B 103-118 (K116X)	0.04	0.01	0.38	0.14	-7.61	0.42	0.96	0.4
H2B 106-121 (K108X)	0.04	0.02	5.4	52.61	-5.57	8.7	0.6	0.37
H2B 106-121 (K116X)	0.04	0.01	50.26	6670	-4.13	86.65	0.69	0.41
H2B 106-121 (K120X)	0.03	0.01	87.42	39900	-4.38	238.84	0.84	0.82
H2B 109-124 (K116X)	0.03	0.01	18.8	1130	-5.31	30.16	0.91	0.5
H2B 109-124 (K120X)	0.02	0.01	43.32	11100	-5.08	115.72	0.99	0.93
H2B 110-125 (K116X)	0.1	0.02	996.1	1050000	-3.31	593.25	0.77	0.42
H2B 110-125 (K120X)	0.06	0.01	0.98	0.01	-8.37	0.04	3.49	0.45
H2B 110-125 (K125X)	0.03	0.01	0.92	2.02	-6.97	1.83	0.92	0.6
H3 1-16 (K4X)	0.14	0.02	0.98	0.04	-8.39	0.08	2.3	0.6
H3 1-16 (K9X)	0.09	0.05	1.07	0.12	-8.23	0.15	1.15	0.38
H3 1-16 (K14X)	0.1	0.03	0.96	0.04	-8.33	0.08	2.26	0.5
H3 4-19 (K4X)	0.15	0.01	1	0.02	-8.5	0.07	3.62	1.63
H3 4-19 (K9X)
H3 4-19 (K14X)
H3 4-19 (K18X)
H3 7-22 (K9X)
H3 7-22 (K14X)
H3 7-22 (K18X)	0.24	0.03	1	0.03	-8.68	56.04	8.09	10300
H3 10-25 (K14X)	0.07	0.11	1310	2900000	0.28	2290	0.42	0.47
H3 10-25 (K18X)	0.05	0.04	199.18	45992.4	-3.41	166.48	0.61	0.4
H3 10-25 (K23X)	0.06	0.02	0.95	0.36	-7.59	0.44	0.91	0.36
H3 13-28 (K14X)
H3 13-28 (K18X)
H3 13-28 (K23X)	0.35	0.03	1	0.05	-8.59	25.33	7.26	3890
H3 13-28 (K27X)
H3 16-31 (K18X)
H3 16-31 (K23X)	0.11	0.09	1.04	0.15	-8.59	0.24	0.84	0.4
H3 16-31 (K27X)	0.16	0.04	1.02	0.05	-8.55	0.08	1.69	0.62
H3 19-34 (K23X)	0.05	0.03	3.93	12.82	-6.64	2.71	0.8	0.48
H3 19-34 (K27X)	0.04	0.03	3.35	14.39	-6.75	3.2	0.91	0.73
H3 22-37 (K23X)	0.25	0.04	1	0.04	-8.98	0.11	2.61	0.76
H3 22-37 (K27X)	0.16	0.03	0.99	0.05	-8.32	0.09	1.93	0.47
H3 22-37 (K36X)	0.13	0.05	1.05	0.13	-8.07	0.15	1.49	0.68
H3 22-37 (K37X)	0.18	0.02	1	0.03	-8.6	33.01	8.02	6340
H3 25-40 (K27X)
H3 25-40 (K36X)
H3 25-40 (K37X)	0.24	0.03	0.96	0.05	-8.58	4.52	6.17	486.85
H3 28-43 (K36X)
H3 28-43 (K37X)
H3 31-46 (K36X)
H3 31-46 (K37X)
H3 34-49 (K36X)
H3 34-49 (K37X)
H3 37-52 (K37X)
H3 40-55
H3 43-58 (K56X)	0.21	0.03	1	0.04	-8.49	0.08	2.16	0.88
H3 46-61 (K56X)	0.05	0.04	2.35	6.48	-6.73	2.87	0.69	0.5
H3 49-64 (K56X)	0.1	0.03	1.07	0.1	-8.01	0.1	1.46	0.48
H3 49-64 (K64X)	0.08	0.03	687.8	416000	-2.42	443.05	0.6	0.31
H3 52-67 (K56X)	0.12	0.04	1.06	0.1	-8.17	0.12	1.28	0.37
H3 52-67 (K64X)	0.07	0.04	1.17	0.21	-8	0.22	0.97	0.34
H3 55-70 (K56X)	0.09	0.02	1.42	0.4	-7.55	0.29	1.03	0.28
H3 55-70 (K64X)	0.11	0.01	1	0.02	-8.42	0.05	3.01	0.67
H3 58-73 (K64X)	0.05	0.03	1.34	0.38	-7.68	0.3	1.01	0.35
H3 61-76 (K64X)	0.14	0.01	1	0.02	-8.51	0.05	2.96	1.02
H3 64-79 (K64X)	0.07	0.03	1.29	0.38	-7.68	0.32	1.02	0.38
H3 64-79 (K79X)	0.05	0.02	0.72	0.3	-7.58	0.52	0.81	0.33
H3 67-82 (K79X)	0.06	0.02	0.63	0.1	-7.87	0.19	1.04	0.32
H3 70-85 (K79X)	0.08	0.02	0.69	0.06	-8.1	0.1	1.25	0.3
H3 73-88 (K79X)	0.09	0.02	0.55	0.03	-8.19	0.09	1.69	0.4
H3 76-91 (K79X)	0.1	0.02	0.5	0.03	-8.14	0.09	1.88	0.59
H3 79-94 (K79X)	0.13	0.02	0.56	0.04	-8.35	0.12	2.25	0.77
H3 82-97	0.16	0.02	0.53	0.03	-8.21	0.12	2.18	0.76
H3 85-100	0.17	0.02	0.57	0.04	-8.14	0.11	2.07	0.81
H3 88-103	0.19	0.03	0.67	0.06	-8.15	0.15	1.47	0.58
H3 91-106	0.12	0.01	0.39	0.03	-8.17	0.13	2.26	0.99
H3 94-109	0.05	0.02	0.49	0.11	-8	0.34	0.78	0.31
H3 97-112	0.07	0.02	0.43	0.06	-8.15	0.22	0.86	0.28
H3 100-115 (K115X)	0.07	0.01	0.55	0.19	-7.57	0.46	0.82	0.29
H3 103-118 (K115X)	0.06	0.04	2.87	16.97	-6.51	5.12	0.75	0.72
H3 106-121 (K115X)	0.06	0.03	96.94	23700	-4.26	147.29	0.74	0.67
H3 109-124 (K115X)	0.05	0.02	2.28	5.35	-6.62	2.22	0.73	0.36
H3 109-124 (K122X)	0.03	0.01	253.04	159000	-3.5	363.33	0.76	0.41
H3 112-127 (K119X)	0.04	0.01	302.42	101000	-4.2	170.73	0.86	0.38
H3 112-127 (K122X)	0.04	0.01	270.51	114000	-4.05	222.57	0.83	0.44
H3 115-130 (K115X)
H3 115-130 (K122X)
H3 118-133 (K122X)	0.3	0.04	1	0.04	-8.72	55.11	7.81	5300
H3 120-135 (K122X)
H4 1-16 (K5X)
H4 1-16 (K8X)
H4 1-16 (K12X)
H4 1-16 (K16X)
H4 4-19 (K5X)
H4 4-19 (K8X)
H4 4-19 (K12X)
H4 4-19 (K16X)
H4 7-22 (K8X)
H4 7-22 (K12X)
H4 7-22 (K16X)
H4 7-22 (K20X)	0.24	0.04	1	0.04	-9.19	0.09	2.35	1.17
H4 10-25 (K12X)
H4 10-25 (K16X)	0.19	0.03	1.03	0.04	-8.84	0.09	1.14	0.23
H4 10-25 (K20X)	0.29	0.03	1	0.02	-9.11	0.23	4.19	3.97
H4 13-28 (K16X)	0.22	0.05	1.03	0.06	-8.73	0.12	1.21	0.4
H4 13-28 (K20X)	0.28	0.06	1	0.05	-8.97	0.14	1.77	0.64
H4 16-31 (K16X)	0.09	0.05	2.62	3.77	-6.77	2.03	0.55	0.28
H4 16-31 (K20X)	0.13	0.1	1.2	0.45	-8.08	0.57	0.74	0.5
H4 16-31 (K31X)	0.04	0.03	7	34.22	-5.79	4.82	0.58	0.26
H4 19-34 (K20X)	0.04	0.03	5.54	23.13	-6.34	3.3	0.76	0.37
H4 19-34 (K31X)	0.03	0.02	1.3	3.1	-6.66	2.82	0.61	0.4
H4 22-37 (K31X)	0.2	0.1	1.22	0.68	-7.92	0.87	0.77	0.7
H4 25-40 (K31X)	0.19	0.05	1.07	0.07	-8.61	0.12	0.95	0.24
H4 28-43 (K31X)	0.24	0.03	1	0.05	-8.51	0.18	3.35	4.57
H4 31-46 (K31X)	0.3	0.07	1.03	0.09	-8.74	0.21	1.15	0.56
H4 31-46 (K44X)	0.25	0.04	1.01	0.04	-9.14	0.09	1.86	0.62
H4 34-49 (K44X)
H4 37-52 (K44X)	0.12	0.02	0.98	0.04	-8.28	0.06	2.25	0.37
H4 40-55 (K44X)	0.09	0.02	0.85	0.07	-8.03	0.08	1.49	0.42
H4 43-58 (K44X)	0.1	0.02	0.57	0.04	-8.07	0.09	1.43	0.4
H4 46-61 (K59X)	0.08	0.01	0.39	0.03	-8.16	0.1	1.64	0.48
H4 49-64 (K59X)	0.1	0.01	0.42	0.03	-8.24	0.1	1.88	0.5
H4 52-67 (K59X)	0.12	0.03	0.75	0.13	-7.91	0.2	1.29	0.64
H4 55-70 (K59X)	0.07	0.02	0.41	0.04	-8.08	0.11	1.66	0.66
H4 58-73 (K59X)	0.03	0.01	0.28	0.04	-8.34	0.18	1	0.36
H4 61-76	0.06	0.02	0.37	0.04	-8.5	0.17	2.3	2.1
H4 64-79 (K77X)	0.07	0.06	0.91	0.08	-8.74	0.16	1.15	0.44
H4 64-79 (K79X)	0.21	0.03	0.99	0.05	-8.51	0.25	3.74	7.23
H4 67-82 (K77X)	0.04	0.02	3.28	6.54	-6.5	2.02	0.66	0.26
H4 67-82 (K79X)	0.05	0.02	1.37	0.4	-7.55	0.3	1	0.28
H4 70-85 (K77X)	0.02	0.03	44.09	7750	-3.42	143.39	0.55	0.51
H4 70-85 (K79X)	0.01	0.04	5.29	216.1	-4.14	47.26	0.43	0.61
H4 73-88 (K77X)	0	0.05	1.2	15.63	-5.16	21.39	0.37	0.65
H4 73-88 (K79X)	0.02	0.02	43	10200	-3.76	170.34	0.62	0.64
H4 76-91 (K77X)	0.02	0.03	82.64	31300	-2.99	298.46	0.56	0.58
H4 76-91 (K79X)	0.03	0.03	71.83	13900	-3.67	143.65	0.6	0.53
H4 76-91 (K91X)	0.04	0.02	234.02	202000	-2.23	669.64	0.56	0.48
H4 79-94 (K79X)	0.39	0.04	0.98	0.05	-8.61	117.29	8.39	33500
H4 79-94 (K91X)	0.04	0.03	104.26	15200	-3.66	106.07	0.61	0.36
H4 82-97 (K91X)	0.13	0.02	0.97	0.04	-8.37	0.07	2.24	0.48
H4 85-100 (K91X)	0.24	0.04	0.99	0.06	-8.6	1.9	5.45	242.03
H4 87-102 (K91X)	0.19	0.04	1	0.07	-8.4	0.15	2.71	1.54

## Sheet: Fig. 3 HDAC3
Grey entries correspond to weak binders				X = Asuha
	Bottom		Top		LogEC50 (M)		HillSlope
Name	Value	SEM	Value	SEM	Value	SEM	Value	SEM
H2A 1-16 (K5X)	0.02	0.02	1.1	0.07	-8.15	0.07	1.11	0.17
H2A 1-16 (K9X)	0.01	0.03	1.04	0.06	-8.33	0.07	1.25	0.21
H2A 1-16 (K13X)	0.02	0.01	1	0.02	-8.44	0.03	1.96	0.18
H2A 1-16 (K15X)	0.02	0.01	1.01	0.02	-8.4	0.03	1.92	0.15
H2A 4-19 (K5X)	0.02	0.02	1.1	0.07	-8.07	0.07	1.23	0.19
H2A 4-19 (K9X)	0.03	0.01	1	0.01	-8.46	0.02	2.12	0.14
H2A 4-19 (K13X)	0	0.02	1.01	0.28	-7.66	0.29	0.95	0.27
H2A 4-19 (K15X)	0.03	0.03	1.01	0.05	-8.37	0.07	1.73	0.33
H2A 7-22 (K9X)	0.03	0.03	1.01	0.07	-8.22	0.08	1.31	0.25
H2A 7-22 (K13X)	0.01	0.02	0.89	0.19	-7.77	0.2	1.17	0.36
H2A 7-22 (K15X)	0.05	0.02	0.99	0.03	-8.44	0.04	1.75	0.21
H2A 10-25 (K13X)	0.04	0.02	0.99	0.03	-8.5	0.05	1.72	0.25
H2A 10-25 (K15X)	0	0.03	1.03	0.12	-8.22	0.14	0.97	0.25
H2A 13-28 (K13X)	0.01	0.02	1.03	0.05	-8.44	0.07	1.2	0.18
H2A 13-28 (K15X)	0.03	0.01	0.97	0.02	-8.53	0.03	2.32	0.38
H2A 16-31	0.01	0.02	0.73	0.21	-7.74	0.31	0.97	0.33
H2A 19-34	0.02	0.02	0.67	0.15	-7.81	0.21	1.37	0.59
H2A 22-37 (K36X)	0.03	0.02	0.99	0.04	-8.32	0.06	1.63	0.24
H2A 25-40 (K36X)	0.01	0.02	1.01	0.05	-8.39	0.06	1.56	0.24
H2A 28-43 (K36X)	0.03	0.01	1.01	0.03	-8.52	0.04	1.85	0.25
H2A 31-46 (K36X)	0.01	0.03	1.01	0.04	-8.72	0.05	1.61	0.37
H2A 34-49 (K36X)	0	0.03	1.04	0.07	-8.45	0.09	1.16	0.25
H2A 37-52	0	0.02	0.79	2.06	-7.09	2.62	0.78	0.76
H2A 40-55	0	0.02	0.3	0.1	-7.9	0.3	1.44	1.22
H2A 43-58	0.01	0.01	0.47	0.07	-7.84	0.13	1.31	0.35
H2A 46-61	0.01	0.01	0.51	0.17	-7.72	0.28	1.43	0.71
H2A 49-64	0	0.01	0.57	0.28	-7.65	0.41	1.38	0.81
H2A 52-67	0	0.01	1.19	0.38	-7.52	0.28	1.11	0.28
H2A 55-70	0	0.01	0.64	0.41	-7.58	0.54	1.26	0.77
H2A 58-73	0	0.02	0.83	0.31	-7.68	0.32	1.35	0.66
H2A 61-76 (K74X)	0.01	0.02	1.01	0.04	-8.24	0.05	2.01	0.3
H2A 61-76 (K75X)	0.01	0.01	1	0.03	-8.33	0.04	2.52	0.26
H2A 64-79 (K74X)	0.02	0.01	1	0.02	-8.51	0.03	2.6	0.37
H2A 64-79 (K75X)	0.02	0.02	1.01	0.03	-8.41	0.05	1.93	0.24
H2A 67-82 (K74X)	0.04	0.01	1	0.02	-8.49	0.02	2.12	0.18
H2A 67-82 (K75X)	0.05	0.02	1.01	0.03	-8.41	0.04	1.86	0.22
H2A 70-85 (K74X)	0.05	0.01	1	0.01	-8.5	0.02	2.58	0.22
H2A 70-85 (K75X)	0.04	0.01	1	0.01	-8.55	0.03	2.86	0.53
H2A 73-88 (K74X)	0.03	0.01	1.09	0.04	-8.05	0.04	1.39	0.16
H2A 73-88 (K75X)	0.04	0.01	1	0.02	-8.41	0.03	2.19	0.18
H2A 76-91	0.01	0.02	1.3	0.52	-7.56	0.37	1.12	0.39
H2A 79-94	0.01	0.03	0.69	0.39	-7.74	0.49	1.48	1.4
H2A 82-97 (K95X)	0.01	0.01	1.08	0.06	-7.95	0.05	1.62	0.32
H2A 85-100 (K95X)	0.01	0.02	1.01	0.03	-8.31	0.04	2.04	0.22
H2A 85-100 (K99X)	0.01	0.02	1.13	0.13	-7.9	0.1	1.43	0.4
H2A 88-103 (K95X)	0.02	0.01	1	0.02	-8.48	0.04	2.33	0.33
H2A 88-103 (K99X)	0.01	0.01	1.11	0.06	-8.02	0.05	1.34	0.18
H2A 91-106 (K95X)	0.02	0.02	1	0.03	-8.44	0.04	2.4	0.35
H2A 91-106 (K99X)	0.01	0.01	0.98	0.01	-8.22	0.02	1.87	0.1
H2A 94-109 (K95X)	0.01	0.01	0.95	0.02	-8.17	0.02	1.54	0.11
H2A 94-109 (K99X)	0	0.01	0.65	0.15	-7.71	0.21	1.29	0.4
H2A 97-112 (K99X)	0.01	0	1.04	0.01	-8.16	0.01	1.63	0.05
H2A 100-115	0	0.01	0.72	0.2	-7.7	0.25	1.35	0.52
H2A 103-118 (K118X)	0.01	0.01	1.12	0.14	-7.79	0.11	1.56	0.4
H2A 106-121 (K118X)	0.01	0.01	1.1	0.06	-7.89	0.05	1.68	0.29
H2A 106-121 (K119X)	0.01	0.01	1.1	0.06	-7.91	0.04	1.6	0.25
H2A 109-124 (K118X)	0.01	0.02	1.04	0.04	-8.14	0.04	1.62	0.24
H2A 109-124 (K119X)	0.01	0.01	1.02	0.02	-8.22	0.03	1.86	0.16
H2A 112-127 (K118X)	0.03	0.01	1	0.01	-8.51	0.03	3.35	0.48
H2A 112-127 (K119X)	0.02	0.01	1	0.02	-8.43	0.03	2.36	0.2
H2A 112-127 (K125X)	0.02	0	1	0.01	-8.54	0.04	3.86	0.99
H2A 112-127 (K127X)	0.02	0.02	1	0.03	-8.4	0.04	2.15	0.25
H2A 114-129 (K118X)	0.04	0.02	1.01	0.03	-8.3	0.04	1.88	0.21
H2A 114-129 (K119X)	0.05	0.02	1	0.03	-8.33	0.04	1.93	0.22
H2A 114-129 (K125X)	0.03	0.01	1	0.02	-8.38	0.04	2.15	0.2
H2A 114-129 (K127X)	0.03	0.02	1	0.03	-8.36	0.04	2.17	0.23
H2A 114-129 (K129X)	0.03	0.01	1	0.02	-8.34	0.03	2.54	0.19
H2B 1-16 (K5X)	0.04	0.02	1.02	0.04	-8.16	0.05	1.8	0.3
H2B 1-16 (K11X)	0.04	0.02	1.01	0.03	-8.31	0.05	2.26	0.29
H2B 1-16 (K12X)	0.04	0.02	1	0.03	-8.34	0.05	2.15	0.26
H2B 1-16 (K15X)	0.03	0.02	1.01	0.04	-8.28	0.05	1.83	0.27
H2B 1-16 (K16X)	0.03	0.03	1.02	0.05	-8.22	0.06	1.89	0.36
H2B 4-19 (K5X)	0.01	0.01	0.34	0.08	-7.88	0.21	1.55	1.02
H2B 4-19 (K11X)	0	0.02	0.41	0.13	-7.85	0.3	1.37	0.95
H2B 4-19 (K12X)	0.01	0.02	0.5	0.11	-7.93	0.18	1.63	1.18
H2B 4-19 (K15X)	0.02	0.01	1	0.02	-8.55	0.06	3.7	1.47
H2B 4-19 (K16X)	0.03	0.01	1	0.02	-8.47	0.05	3.13	0.58
H2B 7-22 (K11X)	0.03	0.01	1	0.01	-8.42	0.02	2.55	0.19
H2B 7-22 (K12X)	0.03	0.01	1	0.01	-8.51	0.03	3.32	0.55
H2B 7-22 (K15X)	0.03	0.01	1	0.01	-8.52	0.03	3.16	0.55
H2B 7-22 (K16X)	0.03	0.01	1	0.01	-8.54	0.03	3.27	0.63
H2B 7-22 (K20X)	0.03	0.01	1	0.01	-8.44	0.02	2.77	0.21
H2B 10-25 (K11X)	0.04	0.01	1.01	0.03	-8.35	0.04	2.09	0.2
H2B 10-25 (K12X)	0.04	0.01	1.01	0.03	-8.28	0.04	1.9	0.18
H2B 10-25 (K15X)	0.04	0.02	1.01	0.03	-8.32	0.04	2	0.21
H2B 10-25 (K16X)	0.05	0.01	1	0.01	-8.48	0.02	2.61	0.24
H2B 10-25 (K20X)	0.04	0	1	0.01	-8.5	0.02	3.18	0.34
H2B 10-25 (K23X)	0.04	0	1	0.01	-8.45	0.01	2.75	0.14
H2B 10-25 (K24X)	0.03	0.02	1.01	0.03	-8.29	0.04	2.22	0.25
H2B 13-28 (K15X)	0.07	0.01	1	0.02	-8.36	0.04	2.19	0.21
H2B 13-28 (K16X)	0.06	0.01	1	0.02	-8.36	0.02	2.21	0.14
H2B 13-28 (K20X)	0.06	0.01	1	0.02	-8.32	0.04	2.32	0.22
H2B 13-28 (K23X)	0.05	0.01	1	0.02	-8.37	0.03	2.17	0.19
H2B 13-28 (K24X)	0.04	0.02	1.01	0.03	-8.33	0.04	1.99	0.21
H2B 13-28 (K27X)	0.03	0.02	1.03	0.04	-8.17	0.04	1.7	0.24
H2B 13-28 (K28X)	0.03	0.02	0.94	0.05	-8.23	0.06	1.72	0.3
H2B 16-31 (K16X)	0.01	0.02	0.24	0.05	-8.09	0.19	1.56	1.09
H2B 16-31 (K20X)	0.01	0.01	0.4	0.07	-7.92	0.14	1.51	0.69
H2B 16-31 (K23X)	0.02	0.02	0.86	0.06	-8.06	0.06	1.61	0.4
H2B 16-31 (K24X)	0.09	0.02	0.98	0.04	-8.17	0.04	1.98	0.34
H2B 16-31 (K27X)	0.1	0.02	1.01	0.05	-8.15	0.06	1.53	0.28
H2B 16-31 (K28X)	0.09	0.01	1.03	0.03	-8.11	0.03	1.73	0.19
H2B 16-31 (K30X)	0.11	0.01	1.03	0.03	-8.13	0.03	1.71	0.22
H2B 19-34 (K20X)	0.13	0.01	1.03	0.04	-8.05	0.03	1.64	0.25
H2B 19-34 (K23X)	0.13	0.02	1.03	0.04	-8.19	0.05	1.48	0.21
H2B 19-34 (K24X)	0.1	0.02	1	0.04	-8.12	0.04	1.57	0.23
H2B 19-34 (K27X)	0.14	0.02	0.98	0.05	-8.09	0.06	1.5	0.32
H2B 19-34 (K28X)	0.12	0.01	1.02	0.04	-8.06	0.04	1.66	0.27
H2B 19-34 (K30X)	0.14	0.03	1	0.06	-8.25	0.08	1.72	0.38
H2B 19-34 (K34X)	0.11	0.02	1.08	0.06	-8.11	0.06	1.28	0.2
H2B 22-37 (K23X)	0.17	0.02	1	0.04	-8.37	0.06	2.07	0.34
H2B 22-37 (K24X)	0.13	0.01	1	0.02	-8.46	0.04	2.5	0.34
H2B 22-37 (K27X)	0.15	0.02	1	0.03	-8.43	0.06	2.42	0.45
H2B 22-37 (K28X)	0.14	0.02	1	0.03	-8.29	0.05	2.36	0.35
H2B 22-37 (K30X)	0.16	0.02	0.99	0.03	-8.44	0.05	2.27	0.36
H2B 22-37 (K34X)	0.09	0.01	0.99	0.02	-8.43	0.03	2.4	0.25
H2B 25-40 (K27X)	0.09	0.02	1	0.03	-8.48	0.05	1.81	0.26
H2B 25-40 (K28X)	0.07	0.01	1.01	0.03	-8.51	0.05	2.36	0.47
H2B 25-40 (K30X)	0.05	0.02	1.01	0.04	-8.47	0.05	1.71	0.23
H2B 25-40 (K34X)	0.03	0.01	1	0.04	-8.36	0.05	2.39	0.28
H2B 28-43 (K28X)	0.01	0.01	0.23	0.03	-8.05	0.12	1.74	1.02
H2B 28-43 (K30X)	0.02	0.01	0.78	0.04	-8.1	0.06	1.48	0.25
H2B 28-43 (K34X)	0.02	0.02	0.76	0.06	-8.12	0.08	1.5	0.39
H2B 28-43 (K43X)	0.02	0.01	0.97	0.02	-8.24	0.03	1.67	0.13
H2B 31-46 (K34X)	0.02	0.01	1.02	0.04	-8.03	0.04	1.43	0.18
H2B 31-46 (K43X)	0.02	0.01	1.03	0.01	-8.15	0.01	1.62	0.07
H2B 31-46 (K46X)	0.02	0.01	1.06	0.02	-8.12	0.02	1.47	0.09
H2B 34-49 (K34X)	0.02	0.01	1.08	0.04	-7.98	0.03	1.45	0.16
H2B 34-49 (K43X)	0.02	0.01	1.08	0.03	-8.09	0.03	1.36	0.11
H2B 34-49 (K46X)	0.02	0.01	1.02	0.03	-8.18	0.03	1.62	0.17
H2B 37-52 (K43X)	0.02	0.01	1.03	0.04	-8.13	0.04	1.63	0.21
H2B 37-52 (K46X)	0.02	0.01	0.98	0.02	-8.25	0.03	2.16	0.22
H2B 40-55 (K43X)	0.02	0.02	1.01	0.03	-8.19	0.04	1.7	0.21
H2B 40-55 (K46X)	0.02	0.01	1.02	0.02	-8.21	0.03	1.7	0.13
H2B 43-58 (K43X)	0.03	0.01	1	0.01	-8.49	0.02	2.71	0.2
H2B 43-58 (K46X)	0.03	0.01	1	0.01	-8.42	0.02	2.36	0.11
H2B 43-58 (K57X)	0.02	0.01	1.03	0.02	-8.04	0.02	1.75	0.17
H2B 46-61 (K46X)	0.02	0	1	0.01	-8.24	0.01	1.9	0.07
H2B 46-61 (K57X)	0.02	0.01	1.08	0.04	-8	0.03	1.5	0.18
H2B 49-64 (K57X)	0.02	0.02	1.02	0.04	-8.18	0.05	1.77	0.28
H2B 52-67 (K57X)	0.02	0.02	1.01	0.03	-8.25	0.04	1.7	0.19
H2B 55-70 (K57X)	0.02	0.01	1	0.02	-8.39	0.03	2.79	0.25
H2B 58-73	0.02	0.02	0.22	0.04	-8.19	0.21	1.96	1.51
H2B 61-76	0.01	0.02	0.17	0.04	-8.07	0.21	1.99	2.71
H2B 64-79	0.01	0.01	0.22	0.02	-8.04	0.07	1.87	0.82
H2B 67-82	0.01	0.01	0.39	0.03	-7.96	0.07	1.68	0.53
H2B 70-85 (K85X)	0.02	0.01	0.99	0.02	-8.45	0.03	2.5	0.22
H2B 73-88 (K85X)	0.03	0.01	1	0.01	-8.56	0.02	2.5	0.28
H2B 76-91 (K85X)	0.02	0.01	1.01	0.02	-8.55	0.03	2.06	0.25
H2B 79-94 (K85X)	0.03	0.01	1.01	0.02	-8.59	0.04	2.53	0.7
H2B 82-97 (K85X)	0.03	0.01	1.01	0.01	-8.59	0.02	2.15	0.25
H2B 85-100 (K85X)	0.02	0.01	1	0.01	-8.45	0.02	2.26	0.15
H2B 88-103	0.01	0.01	0.74	0.06	-7.81	0.07	1.33	0.19
H2B 91-106	0.01	0.01	0.55	0.25	-7.67	0.39	1.45	0.89
H2B 94-109 (K108X)	0.01	0.01	1.23	0.13	-7.77	0.1	1.31	0.23
H2B 97-112 (K108X)	0.01	0	1.16	0.03	-7.83	0.03	1.53	0.1
H2B 100-115 (K108X)	0.01	0.01	1.71	1.31	-7.34	0.52	1.33	0.47
H2B 103-118 (K108X)	0.01	0.01	1.24	0.13	-7.69	0.09	1.48	0.23
H2B 103-118 (K116X)	0.01	0.01	1.99	1.17	-7.25	0.4	1.23	0.27
H2B 106-121 (K108X)	0.02	0.01	1.01	0.02	-8.27	0.03	1.96	0.17
H2B 106-121 (K116X)	0.02	0.01	1	0.02	-8.44	0.03	2.22	0.2
H2B 106-121 (K120X)	0.02	0.01	1	0.03	-8.34	0.04	2.28	0.22
H2B 109-124 (K116X)	0.01	0.01	1	0.02	-8.48	0.03	2.01	0.18
H2B 109-124 (K120X)	0.01	0.01	1	0.01	-8.41	0.02	2.41	0.14
H2B 110-125 (K116X)	0.02	0.01	1	0.02	-8.49	0.02	2.17	0.18
H2B 110-125 (K120X)	0.02	0.01	1	0.02	-8.53	0.04	2.52	0.46
H2B 110-125 (K125X)	0.01	0.02	1	0.03	-8.33	0.04	1.9	0.21
H3 1-16 (K4X)	0.04	0.01	1	0.02	-8.38	0.03	1.87	0.13
H3 1-16 (K9X)	0.02	0.01	1	0.02	-8.53	0.03	2.42	0.3
H3 1-16 (K14X)	0.03	0.01	1	0.01	-8.43	0.02	2.43	0.16
H3 4-19 (K4X)	0.07	0.01	1.12	0.05	-7.97	0.05	1.28	0.15
H3 4-19 (K9X)	0.08	0.01	1.01	0.02	-8.31	0.03	2.14	0.17
H3 4-19 (K14X)	0.05	0.02	1.01	0.04	-8.4	0.06	1.69	0.26
H3 4-19 (K18X)	0.08	0.02	1	0.03	-8.36	0.04	2.03	0.22
H3 7-22 (K9X)	0.07	0.02	1	0.03	-8.43	0.05	2.14	0.29
H3 7-22 (K14X)	0.1	0.02	1	0.03	-8.49	0.05	2.06	0.32
H3 7-22 (K18X)	0.05	0.01	1	0.03	-8.38	0.04	2	0.2
H3 10-25 (K14X)	0.03	0.01	1	0.02	-8.48	0.04	2.21	0.28
H3 10-25 (K18X)	0.01	0.01	1.01	0.03	-8.49	0.04	1.9	0.22
H3 10-25 (K23X)	0.01	0.01	1.01	0.02	-8.36	0.03	2.15	0.15
H3 13-28 (K14X)	0.07	0.02	1.04	0.04	-8.17	0.05	1.51	0.22
H3 13-28 (K18X)	0.05	0.01	1.01	0.01	-8.4	0.02	1.98	0.12
H3 13-28 (K23X)	0.05	0.01	1	0.01	-8.45	0.02	2.53	0.17
H3 13-28 (K27X)	0.07	0.01	1	0.01	-8.45	0.03	2.69	0.24
H3 16-31 (K18X)	0.06	0.01	1	0.01	-8.49	0.02	2.54	0.24
H3 16-31 (K23X)	0.04	0.01	1	0.01	-8.57	0.02	3	0.51
H3 16-31 (K27X)	0.03	0.01	1	0.01	-8.53	0.02	2.9	0.3
H3 19-34 (K23X)	0.02	0.01	1	0.02	-8.57	0.04	3.01	0.88
H3 19-34 (K27X)	0.02	0.01	1	0.01	-8.61	0.02	3.06	0.62
H3 22-37 (K23X)	0.04	0.01	1.01	0.02	-8.43	0.03	2.01	0.19
H3 22-37 (K27X)	0.03	0.01	1	0.01	-8.48	0.02	2.55	0.17
H3 22-37 (K36X)	0.02	0.01	1	0.01	-8.41	0.02	2.45	0.12
H3 22-37 (K37X)	0.03	0	1	0.01	-8.45	0.01	2.84	0.12
H3 25-40 (K27X)	0.09	0.01	1	0.02	-8.52	0.04	2.54	0.47
H3 25-40 (K36X)	0.06	0.01	1	0.02	-8.41	0.03	2.14	0.18
H3 25-40 (K37X)	0.05	0.01	1.01	0.02	-8.35	0.02	1.94	0.11
H3 28-43 (K36X)	0.12	0.01	1	0.03	-8.46	0.04	2.07	0.29
H3 28-43 (K37X)	0.13	0.02	1	0.03	-8.4	0.05	2.25	0.32
H3 31-46 (K36X)	0.15	0.02	1	0.03	-8.62	0.04	2.43	0.81
H3 31-46 (K37X)	0.12	0.02	1	0.03	-8.48	0.05	1.98	0.3
H3 34-49 (K36X)	0.12	0.01	1	0.03	-8.45	0.05	2.45	0.37
H3 34-49 (K37X)	0.09	0.02	1	0.03	-8.44	0.04	2.17	0.29
H3 37-52 (K37X)	0.07	0.01	1	0.03	-8.43	0.04	2.03	0.23
H3 40-55	0.05	0.01	1.09	0.04	-7.97	0.03	1.4	0.14
H3 43-58 (K56X)	0.03	0.01	1	0.02	-8.47	0.03	2.36	0.23
H3 46-61 (K56X)	0.01	0.02	1.03	0.04	-8.25	0.05	1.56	0.2
H3 49-64 (K56X)	0.03	0.01	1	0.01	-8.55	0.02	2.82	0.39
H3 49-64 (K64X)	0.03	0.01	1	0.01	-8.51	0.03	2.55	0.28
H3 52-67 (K56X)	0.02	0.01	1	0.01	-8.53	0.02	2.95	0.34
H3 52-67 (K64X)	0.03	0.01	1	0.01	-8.56	0.03	2.93	0.52
H3 55-70 (K56X)	0.02	0.01	1	0.01	-8.39	0.02	2.28	0.1
H3 55-70 (K64X)	0.02	0.01	1	0.01	-8.53	0.02	3.05	0.36
H3 58-73 (K64X)	0.03	0.01	1	0.01	-8.55	0.02	2.84	0.35
H3 61-76 (K64X)	0.03	0.01	1	0.01	-8.58	0.02	2.72	0.43
H3 64-79 (K64X)	0.03	0.01	1.01	0.01	-8.6	0.02	2.75	0.35
H3 64-79 (K79X)	0.02	0.01	1.04	0.02	-8.12	0.02	1.76	0.15
H3 67-82 (K79X)	0.01	0.01	1.12	0.05	-7.86	0.04	1.63	0.21
H3 70-85 (K79X)	0.02	0.01	1	0.02	-8.36	0.03	2.42	0.18
H3 73-88 (K79X)	0.03	0.01	1.02	0.02	-8.27	0.02	1.76	0.12
H3 76-91 (K79X)	0.03	0.01	1.02	0.02	-8.23	0.03	1.85	0.15
H3 79-94 (K79X)	0.03	0.01	1.02	0.02	-8.16	0.03	1.72	0.16
H3 82-97	0.03	0.01	0.46	0.04	-7.96	0.07	1.65	0.46
H3 85-100	0.03	0.01	0.51	0.08	-7.89	0.13	1.64	0.79
H3 88-103	0.04	0.01	0.57	0.1	-7.87	0.15	1.79	1.05
H3 91-106	0.03	0.01	0.47	0.1	-7.87	0.2	2.14	2.21
H3 94-109	0.02	0.01	0.55	0.07	-7.9	0.11	1.64	0.67
H3 97-112	0.02	0.01	0.7	0.13	-7.83	0.16	1.6	0.72
H3 100-115 (K115X)	0.01	0.01	1.11	0.04	-7.89	0.03	1.56	0.14
H3 103-118 (K115X)	0.02	0.01	1	0.01	-8.51	0.02	2.46	0.19
H3 106-121 (K115X)	0.02	0.01	1	0.02	-8.51	0.03	2.5	0.36
H3 109-124 (K115X)	0.03	0.01	1	0.02	-8.57	0.03	2.78	0.6
H3 109-124 (K122X)	0.01	0.01	1.02	0.02	-8.23	0.02	1.82	0.12
H3 112-127 (K119X)	0.02	0.01	1	0.02	-8.55	0.03	2.75	0.49
H3 112-127 (K122X)	0.02	0.01	1	0.01	-8.4	0.02	2.56	0.15
H3 115-130 (K115X)	0.05	0.01	1	0.01	-8.52	0.02	2.72	0.31
H3 115-130 (K122X)	0.03	0.01	1	0.01	-8.51	0.03	2.89	0.34
H3 118-133 (K122X)	0.05	0.01	1.01	0.01	-8.62	0.02	2.47	0.43
H3 120-135 (K122X)	0.11	0.01	1.01	0.02	-8.66	0.02	2.29	0.54
H4 1-16 (K5X)	0.09	0.01	1	0.02	-8.4	0.04	2.57	0.27
H4 1-16 (K8X)	0.07	0.01	1	0.01	-8.47	0.02	2.72	0.24
H4 1-16 (K12X)	0.08	0.01	1	0.03	-8.38	0.04	2.08	0.21
H4 1-16 (K16X)	0.06	0.01	1.01	0.02	-8.35	0.03	2.02	0.15
H4 4-19 (K5X)	0.15	0.02	1.04	0.05	-8.27	0.06	1.38	0.21
H4 4-19 (K8X)	0.1	0.01	1.01	0.03	-8.32	0.04	1.89	0.18
H4 4-19 (K12X)	0.15	0.01	1	0.02	-8.48	0.05	2.98	0.6
H4 4-19 (K16X)	0.08	0.01	1.01	0.03	-8.24	0.04	2.04	0.22
H4 7-22 (K8X)	0.15	0.01	1	0.03	-8.25	0.04	2.32	0.31
H4 7-22 (K12X)	0.16	0.02	1	0.04	-8.3	0.07	2.4	0.44
H4 7-22 (K16X)	0.1	0.01	0.98	0.02	-8.19	0.03	2.17	0.28
H4 7-22 (K20X)	0.08	0.02	1.02	0.04	-8.31	0.05	1.65	0.21
H4 10-25 (K12X)	0.11	0.02	1	0.03	-8.49	0.05	2.23	0.47
H4 10-25 (K16X)	0.06	0.01	1.01	0.02	-8.49	0.03	1.88	0.2
H4 10-25 (K20X)	0.08	0.02	1	0.03	-8.61	0.04	2.31	0.6
H4 13-28 (K16X)	0.07	0.01	1	0.01	-8.55	0.02	2.43	0.21
H4 13-28 (K20X)	0.09	0.01	1.01	0.02	-8.71	0.02	2.19	0.48
H4 16-31 (K16X)	0.05	0.01	1	0.02	-8.53	0.02	2.13	0.21
H4 16-31 (K20X)	0.04	0.01	1	0.01	-8.6	0.02	2.4	0.27
H4 16-31 (K31X)	0.03	0	1	0.01	-8.54	0.01	2.67	0.2
H4 19-34 (K20X)	0.02	0.01	1.01	0.02	-8.61	0.02	2.62	0.55
H4 19-34 (K31X)	0.01	0	1	0.01	-8.43	0.01	2.61	0.11
H4 22-37 (K31X)	0.03	0	1	0.01	-8.43	0.01	2.15	0.08
H4 25-40 (K31X)	0.06	0.01	1.04	0.01	-8.18	0.02	1.51	0.07
H4 28-43 (K31X)	0.07	0.01	1.05	0.02	-8.2	0.02	1.42	0.08
H4 31-46 (K31X)	0.08	0.01	1.06	0.04	-8.07	0.04	1.5	0.21
H4 31-46 (K44X)	0.08	0.02	1.01	0.03	-8.25	0.04	1.94	0.25
H4 34-49 (K44X)	0.09	0.01	1	0.02	-8.45	0.03	2.34	0.25
H4 37-52 (K44X)	0.04	0.01	1.01	0.01	-8.54	0.02	2.29	0.23
H4 40-55 (K44X)	0.03	0.01	1	0.02	-8.49	0.04	2.31	0.33
H4 43-58 (K44X)	0.03	0.01	1.01	0.02	-8.3	0.03	1.91	0.15
H4 47-61 (K59X)	0.02	0.01	1.04	0.02	-8.04	0.02	1.75	0.15
H4 49-64 (K59X)	0.02	0.01	1.05	0.05	-7.9	0.04	1.7	0.28
H4 52-67 (K59X)	0.03	0.02	1.05	0.05	-8.05	0.04	1.57	0.24
H4 55-70 (K59X)	0.02	0.01	0.94	0.04	-7.99	0.04	1.86	0.4
H4 58-73 (K59X)	0.01	0.01	1.2	0.09	-7.75	0.07	1.27	0.14
H4 61-76	0.01	0.01	0.56	0.04	-7.97	0.06	1.53	0.32
H4 64-79 (K77X)	0.02	0.01	1	0.01	-8.5	0.01	2.22	0.12
H4 64-79 (K79X)	0.03	0.01	1	0.02	-8.64	0.02	2.41	0.55
H4 67-82 (K77X)	0.02	0.02	1	0.03	-8.6	0.03	2.3	0.56
H4 67-82 (K79X)	0.02	0.01	1	0.02	-8.58	0.03	2.82	0.6
H4 70-85 (K77X)	0.02	0.01	1.01	0.01	-8.59	0.01	2.59	0.26
H4 70-85 (K79X)	0.01	0.01	1	0.01	-8.46	0.03	2.8	0.27
H4 73-88 (K77X)	0.01	0.02	1.02	0.04	-8.31	0.05	1.8	0.24
H4 73-88 (K79X)	0.01	0.01	1.01	0.02	-8.42	0.03	1.96	0.16
H4 76-91 (K77X)	0.01	0.01	1	0.02	-8.53	0.03	2.17	0.29
H4 76-91 (K79X)	0.01	0.01	1	0.02	-8.47	0.02	2.07	0.16
H4 76-91 (K91X)	0.01	0	1.06	0.01	-8.05	0.01	1.54	0.07
H4 79-94 (K79X)	0.03	0.01	1	0.03	-8.46	0.04	2.07	0.24
H4 79-94 (K91X)	0.02	0.01	1	0.02	-8.44	0.02	2.06	0.15
H4 82-97 (K91X)	0.02	0.01	1.02	0.01	-8.34	0.02	1.62	0.08
H4 85-100 (K91X)	0.03	0.01	1	0.02	-8.56	0.02	1.76	0.17
H4 87-102 (K91X)	0.02	0.01	1	0.02	-8.58	0.03	1.7	0.19

## Sheet: Fig. 3 HDAC8
Grey entries correspond to weak binders				X = Asuha
	Bottom		Top		LogEC50 (M)		HillSlope
Name	Value	SEM	Value	SEM	Value	SEM	Value	SEM
H2A 1-16 (K5X)	0.11	0.02	0.55	0.07	-8.01	0.16	1.35	0.61
H2A 1-16 (K9X)	0.13	0.02	0.65	0.07	-7.92	0.12	1.43	0.54
H2A 1-16 (K13X)	0.1	0.01	0.57	0.06	-7.85	0.11	1.34	0.36
H2A 1-16 (K15X)	0.11	0.01	0.67	0.05	-8	0.08	1.47	0.39
H2A 4-19 (K5X)	0.09	0.01	0.38	0.02	-8.1	0.08	1.48	0.36
H2A 4-19 (K9X)	0.1	0.02	0.73	0.53	-7.48	0.82	1	0.66
H2A 4-19 (K13X)	0.01	0.02	7.83	1460	-3.22	178.64	0.48	0.77
H2A 4-19 (K15X)	0.17	0.01	0.96	0.02	-8.4	0.06	2.84	0.53
H2A 7-22 (K9X)	0.22	0.03	0.69	0.05	-8.25	0.16	2.52	1.11
H2A 7-22 (K13X)	0.04	0.01	0.18	0.05	-7.87	0.47	2.81	12.87
H2A 7-22 (K15X)	0.21	0.03	0.97	0.04	-8.08	0.13	3.3	3.42
H2A 10-25 (K13X)
H2A 10-25 (K15X)	0.03	0.01	0.2	0.07	-7.76	0.35	1.54	1.32
H2A 13-28 (K13X)	0.12	0.01	0.57	0.07	-7.93	5.08	6.07	1020
H2A 13-28 (K15X)	0.1	0.01	0.54	0.04	-7.97	0.06	2.19	1.39
H2A 16-31	0.05	0.01	0.12	0.03	-7.93	39.51	6.81	9990
H2A 19-34	0.05	0.01	0.14	0.03	-7.95	109.96	8.22	76700
H2A 22-37 (K36X)	0.1	0.01	0.94	0.03	-8.11	0.03	2.17	0.35
H2A 25-40 (K36X)	0.11	0.02	0.8	0.07	-7.96	0.09	1.36	0.39
H2A 28-43 (K36X)	0.09	0.03	0.67	0.06	-8.2	0.13	1.69	0.67
H2A 31-46 (K36X)	0.04	0.02	0.69	0.07	-7.94	0.16	4	33.35
H2A 34-49 (K36X)	0.01	0.01	0.24	0.24	-7.83	5.47	4.26	172.34
H2A 37-52	0.01	0	0.07	216000000	-7.26	427000000	7.44	2380000000
H2A 40-55	0.01	0.01	0.08	118.48	-7.19	539.28	2.67	798.49
H2A 43-58	0.02	0.01	19.95	19000	-3.5	643.17	0.65	1.38
H2A 46-61	0.02	0.01	21.03	14400	-3.15	520.21	0.58	1.07
H2A 49-64	0.02	0.02	6.68	1700	-3.35	236.31	0.49	1.07
H2A 52-67	0.03	0.01	0.11	0.05	-7.91	28.5	6.08	3750
H2A 55-70	0.02	0.01	3.05	346.36	-4.56	90.81	0.59	1.11
H2A 58-73	0.02	0.01	13.35	7070	-3.81	363.35	0.65	1.25
H2A 61-76 (K74X)	0.01	0.01	9.87	4730	-4.06	321.85	0.67	1.46
H2A 61-76 (K75X)	0.02	0.01	3.25	172.26	-5.42	34.97	0.74	1.01
H2A 64-79 (K74X)	0.09	0.01	0.66	0.21	-7.72	0.31	1.69	1.26
H2A 64-79 (K75X)	0.06	0.01	0.73	0.05	-7.88	0.05	1.93	0.59
H2A 67-82 (K74X)	0.16	0.03	0.77	0.06	-7.98	0.06	2.35	2.11
H2A 67-82 (K75X)	0.21	0.02	1	0.04	-8.33	0.07	2.19	0.4
H2A 70-85 (K74X)	0.19	0.02	0.79	0.06	-7.97	0.05	2.72	3.51
H2A 70-85 (K75X)	0.13	0.02	0.94	0.06	-7.99	0.06	1.58	0.38
H2A 73-88 (K74X)	0.06	0.01	0.33	0.22	-7.65	0.64	1.69	2.14
H2A 73-88 (K75X)	0.09	0.01	0.75	0.06	-7.89	0.07	2.18	1.13
H2A 76-91	0.03	0.01	0.15	0.03	-7.93	51.77	7.33	15400
H2A 79-94	0.02	0.01	0.12	0.02	-7.93	34.13	7.17	10300
H2A 82-97 (K95X)	0.02	0.01	0.12	0.04	-7.91	16.63	6.14	2320
H2A 85-100 (K95X)	0.02	0.01	0.14	0.02	-7.94	16.19	6.97	5560
H2A 85-100 (K99X)	0.02	0.01	0.11	0.02	-7.94	15.01	6.66	4580
H2A 88-103 (K95X)	0.02	0.01	2.46	114.58	-6.04	24.4	0.96	1.55
H2A 88-103 (K99X)	0.01	0.01	9.72	9460	-4.44	542.5	0.8	2.52
H2A 91-106 (K95X)	0.01	0.01	19.82	19800	-4.3	544.86	0.81	1.84
H2A 91-106 (K99X)	0.01	0.01	6.74	5860	-4.41	503.91	0.77	2.5
H2A 94-109 (K95X)	0.01	0.01	5.69	3390	-4.18	397.44	0.68	2.1
H2A 94-109 (K99X)	0.01	0.01	5.41	2660	-3.85	375.19	0.59	1.84
H2A 97-112 (K99X)	0.02	0.01	0.91	55.67	-6	37.4	0.87	2.42
H2A 100-115	0.02	0.01	7.44	2530	-4.08	243.08	0.63	1.34
H2A 103-118 (K118X)	0.02	0.01	10.98	6310	-4.41	336.75	0.76	1.73
H2A 106-121 (K118X)	0.02	0.01	8.48	2910	-4.36	221.48	0.7	1.37
H2A 106-121 (K119X)	0.02	0.01	5.33	1240	-5.19	125.56	0.85	1.87
H2A 109-124 (K118X)	0.02	0.01	0.35	2.1	-7.03	4.21	1.12	1.84
H2A 109-124 (K119X)	0.02	0.01	0.16	0.07	-7.88	6.88	4.99	431.2
H2A 112-127 (K118X)	0.06	0.01	0.6	0.19	-7.69	0.29	1.91	1.38
H2A 112-127 (K119X)	0.05	0.01	0.61	0.19	-7.69	0.28	1.71	1.06
H2A 112-127 (K125X)	0.04	0.01	0.29	0.12	-7.89	56.92	6.72	5390
H2A 112-127 (K127X)	0.04	0.01	0.34	0.13	-7.89	8.43	5.36	628.87
H2A 114-129 (K118X)	0.11	0.02	0.88	0.08	-7.88	0.08	1.99	0.92
H2A 114-129 (K119X)	0.15	0.03	1	0.06	-8.08	0.06	2.1	0.74
H2A 114-129 (K125X)	0.09	0.03	0.54	0.06	-7.98	9.11	6.84	3630
H2A 114-129 (K127X)	0.06	0.02	0.42	0.14	-7.9	2.86	4.62	211.36
H2A 114-129 (K129X)	0.05	0.02	0.52	0.08	-7.91	0.35	3.63	23.55
H2B 1-16 (K5X)	0.14	0.03	0.87	0.06	-8.22	0.11	2.32	0.74
H2B 1-16 (K11X)	0.13	0.03	0.59	0.07	-7.98	0.09	2.56	4.43
H2B 1-16 (K12X)	0.11	0.03	0.72	0.2	-7.81	0.31	1.42	1.02
H2B 1-16 (K15X)	0.1	0.02	0.44	0.13	-7.93	121.32	7.6	29800
H2B 1-16 (K16X)	0.07	0.03	0.57	0.06	-8.07	0.15	2.65	2.97
H2B 4-19 (K5X)	0.02	0.01	0.07	29700000	-7.36	236000000	7.97	2720000000
H2B 4-19 (K11X)	0.02	0.01	0.08	2.07	-7.75	424.61	5.44	10900
H2B 4-19 (K12X)	0.02	0.01	4.28	1220	-5.62	127.89	1.03	2.99
H2B 4-19 (K15X)	0.04	0.02	0.71	0.99	-7.39	1.21	1.14	1.07
H2B 4-19 (K16X)	0.05	0.01	0.99	0.27	-7.6	0.23	1.42	0.48
H2B 7-22 (K11X)	0.07	0.02	0.45	0.13	-7.85	0.34	2.4	5.59
H2B 7-22 (K12X)	0.09	0.01	0.57	0.03	-8.09	0.06	2.21	0.75
H2B 7-22 (K15X)	0.06	0.02	0.6	0.42	-7.63	0.66	1.43	1.48
H2B 7-22 (K16X)	0.06	0.01	0.62	0.04	-7.95	0.04	2.24	1.01
H2B 7-22 (K20X)	0.04	0.02	0.56	0.2	-7.77	0.34	1.96	2.25
H2B 10-25 (K11X)	0.1	0.01	0.4	0.03	-8.03	0.08	2.31	1.58
H2B 10-25 (K12X)	0.1	0.03	0.64	0.09	-7.95	0.11	2.14	2.35
H2B 10-25 (K15X)	0.13	0.03	0.79	0.06	-7.98	0.05	2.72	3.6
H2B 10-25 (K16X)	0.1	0.03	0.85	0.06	-8.03	0.06	2.24	1.25
H2B 10-25 (K20X)	0.11	0.03	0.87	0.07	-8.05	0.08	2.07	1.05
H2B 10-25 (K23X)	0.08	0.03	0.62	0.08	-7.96	0.09	2.04	1.69
H2B 10-25 (K24X)	0.08	0.02	0.77	0.09	-7.91	0.09	2.04	1.4
H2B 13-28 (K15X)
H2B 13-28 (K16X)	0.15	0.02	0.67	0.04	-8.13	0.1	2.63	1.3
H2B 13-28 (K20X)	0.12	0.01	0.63	0.04	-7.96	0.06	1.85	0.74
H2B 13-28 (K23X)	0.11	0.02	246.24	203000	-4.51	377.02	0.96	0.93
H2B 13-28 (K24X)	0.11	0.03	0.68	0.07	-8.05	0.12	1.87	1.12
H2B 13-28 (K27X)	0.07	0.01	0.3	0.03	-8.05	0.15	2.86	4.39
H2B 13-28 (K28X)	0.07	0.03	0.51	0.07	-8	0.12	2.13	2.29
H2B 16-31 (K16X)	0.02	0	0.17	1790000000	-7.24	1100000000	7.87	5040000000
H2B 16-31 (K20X)	0.02	0	8.16	7130	-5.68	308.62	1.27	4.79
H2B 16-31 (K23X)	0.11	0.01	0.3	0.07	-7.92	21.39	6.31	3780
H2B 16-31 (K24X)	0.33	0.03	0.96	0.06	-8.39	0.14	2.08	0.83
H2B 16-31 (K27X)
H2B 16-31 (K28X)	0.32	0.03	0.96	0.06	-8.04	0.09	2.52	2.21
H2B 16-31 (K30X)
H2B 19-34 (K20X)	0.33	0.02	0.98	0.03	-8.36	0.11	3.48	1.18
H2B 19-34 (K23X)	0.48	0.02	1	0.04	-8.27	0.37	4.95	5.47
H2B 19-34 (K24X)	0.27	0.02	0.9	0.04	-8.3	0.13	3.43	1.23
H2B 19-34 (K27X)	0.49	0.05	0.99	0.1	-8.17	0.22	1.74	1.19
H2B 19-34 (K28X)
H2B 19-34 (K30X)	0.4	0.04	0.98	0.07	-8.3	0.18	2.47	1.17
H2B 19-34 (K34X)
H2B 22-37 (K23X)
H2B 22-37 (K24X)
H2B 22-37 (K27X)
H2B 22-37 (K28X)
H2B 22-37 (K30X)
H2B 22-37 (K34X)
H2B 25-40 (K27X)
H2B 25-40 (K28X)	0.15	0.02	0.39	0.05	-8.27	0.24	1.87	1.19
H2B 25-40 (K30X)	0.18	0.02	0.43	0.04	-8.32	0.26	3.17	2.23
H2B 25-40 (K34X)	0.08	0.02	0.4	0.03	-8.25	0.13	2.12	0.76
H2B 28-43 (K28X)	0.02	0	6.69	9950	-5.19	612.22	1.08	4.58
H2B 28-43 (K30X)	0.11	0.02	0.3	0.07	-7.95	2060	10.08	2010000
H2B 28-43 (K34X)	0.07	0.01	0.25	0.06	-7.99	0.31	1.2	0.85
H2B 28-43 (K43X)	0.08	0.02	0.36	0.07	-7.89	0.21	1.65	1.45
H2B 31-46 (K34X)	0.07	0.01	0.31	0.09	-7.91	32.63	6.57	4790
H2B 31-46 (K43X)	0.06	0.01	0.27	0.14	-7.78	0.72	2.38	7.31
H2B 31-46 (K46X)	0.06	0.01	0.33	0.05	-7.83	0.16	1.77	1.07
H2B 34-49 (K34X)	0.06	0.02	0.76	2.72	-6.89	3.69	0.77	0.87
H2B 34-49 (K43X)	0.05	0.01	0.25	0.08	-7.78	0.34	1.89	2.2
H2B 34-49 (K46X)	0.06	0.01	0.37	0.13	-7.76	0.37	1.92	2.31
H2B 37-52 (K43X)	0.05	0.01	0.17	0.03	-7.92	7.34	5.71	1040
H2B 37-52 (K46X)	0.05	0.01	0.72	2.45	-6.65	3.65	0.68	0.56
H2B 40-55 (K43X)	0.05	0.01	0.18	0.02	-7.93	0.1	2.05	1.73
H2B 40-55 (K46X)	0.04	0.01	0.27	0.05	-7.87	0.24	1.22	0.61
H2B 43-58 (K43X)	0.06	0.02	5.22	362.19	-5.12	49.79	0.68	1.04
H2B 43-58 (K46X)	0.05	0.02	7.91	615.03	-4.87	57.29	0.65	0.91
H2B 43-58 (K57X)	0.04	0.03	32.75	21900	-0.27	848.74	0.35	0.7
H2B 46-61 (K46X)	0.04	0.03	13.11	3650	-1.65	344.55	0.37	0.73
H2B 46-61 (K57X)	0.02	0.13	3.95	428.93	-1.01	240.93	0.23	0.96
H2B 49-64 (K57X)	0.03	0.02	34.45	31900	-1.54	923.88	0.44	0.9
H2B 52-67 (K57X)	0.04	0.01	34.96	45200	-2.77	971.84	0.59	1.18
H2B 55-70 (K57X)	0.03	0.01	31.75	20400	-3.35	443.7	0.64	0.83
H2B 58-73	0.01	0.13	6.07	7710	3.73	3020	0.19	2.11
H2B 61-76	-0.5	995.66	0.56	1010	-8.82	1350	0.02	28.5
H2B 64-79	0.02	0.01	1.17	557.54	-4.85	310.56	0.72	3.85
H2B 67-82	0.03	0.01	4.21	3270	-4.18	505	0.69	2.43
H2B 70-85 (K85X)	0.03	0	0.12	0.14	-7.53	1.25	1.31	1.88
H2B 73-88 (K85X)	0.12	0.02	0.57	0.1	-7.89	0.17	2.01	2.26
H2B 76-91 (K85X)	0.05	0.01	2.52	76.74	-6.2	17.31	0.95	1.52
H2B 79-94 (K85X)	0.06	0.01	0.39	0.44	-7.6	1.02	1.67	2.79
H2B 82-97 (K85X)	0.04	0.01	0.18	0.07	-7.89	17.9	5.81	1580
H2B 85-100 (K85X)	0.05	0.01	4.15	255.78	-5.24	39.87	0.74	0.86
H2B 88-103	0.03	0	0.09	0.01	-7.97	1860	10.85	2770000
H2B 91-106	0.04	0.01	0.09	0.22	-7.87	354.96	6.48	27000
H2B 94-109 (K108X)	0.03	0.01	0.1	0.19	-7.87	223.74	6.37	16800
H2B 97-112 (K108X)	0.04	0.01	0.12	0.06	-7.92	194.16	7.49	38700
H2B 100-115 (K108X)	0.05	0.01	0.16	0.02	-7.96	112.04	9.48	401000
H2B 103-118 (K108X)	0.05	0.01	0.18	0.02	-8.01	0.09	2.34	2.41
H2B 103-118 (K116X)	0.04	0.01	0.18	0.02	-7.95	0.11	1.91	1.49
H2B 106-121 (K108X)	0.05	0.01	0.34	0.05	-7.94	0.15	1.37	0.58
H2B 106-121 (K116X)	0.04	0.01	0.34	0.14	-7.66	0.42	1.29	0.81
H2B 106-121 (K120X)	0.03	0.02	1	7.41	-7.12	4.5	1.32	2.83
H2B 109-124 (K116X)	0.03	0.01	57.12	32100	-4.33	292.03	0.85	0.86
H2B 109-124 (K120X)	0.02	0.01	1.7	21.8	-6.48	7.81	0.96	1.15
H2B 110-125 (K116X)	0.1	0.02	0.9	0.46	-7.79	1.18	3.35	22.27
H2B 110-125 (K120X)	0.05	0.04	0.93	0.08	-8.07	0.08	1.93	0.79
H2B 110-125 (K125X)	0.03	0.01	0.28	0.1	-7.71	0.34	1.47	0.99
H3 1-16 (K4X)	0.13	0.03	0.64	0.06	-8.36	0.17	2.3	1.11
H3 1-16 (K9X)	0.08	0.03	0.76	0.06	-8.27	0.11	2.3	0.7
H3 1-16 (K14X)	0.09	0.02	0.53	0.04	-8.43	0.13	1.32	0.45
H3 4-19 (K4X)	0.16	0.03	0.49	0.07	-7.96	66400000	19.19	2990000000000
H3 4-19 (K9X)	0.21	0.03	0.95	0.05	-8.35	0.1	2.65	0.78
H3 4-19 (K14X)
H3 4-19 (K18X)
H3 7-22 (K9X)	0.24	0.18	67.56	29200	-2.47	451.48	0.43	1.19
H3 7-22 (K14X)
H3 7-22 (K18X)
H3 10-25 (K14X)	0.11	0.03	0.45	0.09	-8.22	0.28	1.47	1
H3 10-25 (K18X)	0.07	0.02	0.76	0.15	-7.83	0.18	1.49	0.77
H3 10-25 (K23X)	0.08	0.02	0.79	0.28	-7.76	0.36	2.09	2.63
H3 13-28 (K14X)
H3 13-28 (K18X)
H3 13-28 (K23X)
H3 13-28 (K27X)
H3 16-31 (K18X)
H3 16-31 (K23X)	0.15	0.04	1.04	0.13	-7.98	0.13	1.45	0.62
H3 16-31 (K27X)	0.13	0.03	1.01	0.06	-8.52	0.08	1.87	0.7
H3 19-34 (K23X)	0.07	0.02	0.55	0.23	-7.69	0.45	1.18	0.73
H3 19-34 (K27X)	0.05	0.03	0.62	0.05	-8.12	0.1	2.11	0.88
H3 22-37 (K23X)	0.2	0.03	0.97	0.04	-8.37	0.09	2.61	0.73
H3 22-37 (K27X)	0.13	0.01	0.53	0.03	-8.22	0.09	2.03	0.52
H3 22-37 (K36X)	0.14	0.02	0.59	0.32	-7.89	77.94	6.68	7990
H3 22-37 (K37X)	0.17	0.03	0.77	0.06	-8.57	477000	14.68	77100000
H3 25-40 (K27X)
H3 25-40 (K36X)
H3 25-40 (K37X)
H3 28-43 (K36X)
H3 28-43 (K37X)
H3 31-46 (K36X)
H3 31-46 (K37X)
H3 34-49 (K36X)
H3 34-49 (K37X)
H3 37-52 (K37X)
H3 40-55
H3 43-58 (K56X)	0.2	0.03	0.95	0.07	-7.99	0.06	2.34	1.83
H3 46-61 (K56X)	0.07	0.01	0.55	0.05	-7.88	0.09	1.48	0.43
H3 49-64 (K56X)	0.1	0.02	0.83	0.08	-7.94	0.11	1.36	0.37
H3 49-64 (K64X)	0.1	0.02	0.63	0.05	-8.18	0.1	2.21	0.73
H3 52-67 (K56X)	0.12	0.04	1.04	0.13	-8.06	0.14	1.48	0.64
H3 52-67 (K64X)	0.07	0.01	0.99	0.02	-8.37	0.04	2.66	0.34
H3 55-70 (K56X)	0.1	0.03	0.63	0.06	-8.17	0.13	2.03	0.93
H3 55-70 (K64X)	0.11	0.05	0.89	0.12	-8.18	0.18	1.43	0.66
H3 58-73 (K64X)	0.07	0.02	0.55	0.04	-8.15	0.1	1.81	0.56
H3 61-76 (K64X)	0.13	0.05	0.79	0.08	-8.49	0.18	2.03	1.44
H3 64-79 (K64X)	0.08	0.03	0.79	0.07	-8.14	0.1	1.72	0.59
H3 64-79 (K79X)	0.06	0.01	0.28	0.03	-8.06	0.12	1.6	0.73
H3 67-82 (K79X)	0.06	0.01	0.26	0.03	-8.14	0.14	1.52	0.63
H3 70-85 (K79X)	0.06	0.04	0.38	0.25	-7.94	1.25	0.55	0.51
H3 73-88 (K79X)	0.07	0.03	0.3	0.2	-7.95	1.34	0.62	0.71
H3 76-91 (K79X)	0.06	0.06	0.32	0.56	-7.66	3.98	0.47	0.95
H3 79-94 (K79X)	-0.9	167.15	0.47	13.97	-16.67	1230	0.07	5.04
H3 82-97	-2.61	702.32	0.29	1	-18.51	866.68	0.15	2.91
H3 85-100	-0.84	244.63	1.05	178.6	-10.78	798.29	0.04	8.52
H3 88-103	-0.05	2.44	5.04	838.07	2.46	842.74	0.11	2.04
H3 91-106	-3.67	3870	0.88	148.89	-34.26	21100	0.03	9.35
H3 94-109	0.08	0.01	0.19	0.04	-7.96	0.21	2.25	5.79
H3 97-112	0.09	0.01	0.22	0.03	-7.98	0.15	2.63	8.07
H3 100-115 (K115X)	0.07	0.01	0.21	0.02	-8.05	0.33	3.27	11.41
H3 103-118 (K115X)	0.07	0.01	0.34	0.02	-8.01	0.06	1.99	0.89
H3 106-121 (K115X)	0.06	0.02	0.36	0.1	-7.9	0.37	1.09	0.69
H3 109-124 (K115X)	0.06	0.01	0.39	0.06	-7.89	0.2	2.72	5.94
H3 109-124 (K122X)	0.04	0.01	0.26	0.04	-7.87	0.15	1.53	0.75
H3 112-127 (K119X)	0.05	0.01	0.39	0.03	-7.91	0.08	1.64	0.56
H3 112-127 (K122X)	0.04	0.01	0.48	0.06	-7.81	0.11	1.56	0.52
H3 115-130 (K115X)	0.25	0.04	0.99	0.07	-8.52	36.57	7.9	2080
H3 115-130 (K122X)	0.12	0.03	0.72	0.06	-8.65	24800	12.41	25100000
H3 118-133 (K122X)
H3 120-135 (K122X)
H4 1-16 (K5X)
H4 1-16 (K8X)
H4 1-16 (K12X)
H4 1-16 (K16X)
H4 4-19 (K5X)
H4 4-19 (K8X)
H4 4-19 (K12X)
H4 4-19 (K16X)
H4 7-22 (K8X)
H4 7-22 (K12X)
H4 7-22 (K16X)
H4 7-22 (K20X)	0.29	0.05	0.99	0.11	-8.39	0.19	1.54	0.76
H4 10-25 (K12X)
H4 10-25 (K16X)
H4 10-25 (K20X)
H4 13-28 (K16X)
H4 13-28 (K20X)	0.31	0.05	0.93	0.08	-8.38	0.2	2.15	1.27
H4 16-31 (K16X)	0.16	0.02	0.64	0.15	-7.78	0.3	1.28	0.74
H4 16-31 (K20X)	0.16	0.05	0.54	0.09	-8.36	0.48	3.29	4.7
H4 16-31 (K31X)	0.06	0.02	0.53	0.04	-8.25	0.11	1.5	0.43
H4 19-34 (K20X)	0.05	0.01	0.43	0.02	-8.25	0.1	3.21	1
H4 19-34 (K31X)	0.04	0.01	0.22	0.02	-8.23	0.13	1.66	0.56
H4 22-37 (K31X)
H4 25-40 (K31X)
H4 28-43 (K31X)
H4 31-46 (K31X)
H4 31-46 (K44X)
H4 34-49 (K44X)
H4 37-52 (K44X)	0.11	0.02	0.42	0.04	-8.5	0.15	1.81	1.03
H4 40-55 (K44X)	0.08	0.02	0.29	0.04	-8.38	0.23	1.32	0.73
H4 43-58 (K44X)	0.09	0.02	0.23	0.03	-8.65	9690	11.38	11900000
H4 46-61 (K59X)	0.06	0.04	0.2	0.06	-8.72	0.6	0.73	0.8
H4 49-64 (K59X)	0.1	0.02	0.23	0.03	-8.57	0.41	2.72	10.01
H4 52-67 (K59X)	0.1	0.03	0.38	0.05	-8.49	0.25	1.17	0.72
H4 55-70 (K59X)	0.04	0.03	0.19	0.05	-8.71	0.53	0.76	0.75
H4 58-73 (K59X)	0.05	0.01	0.15	0.02	-8.22	0.25	2.16	1.58
H4 61-76	0.07	0.02	0.25	0.04	-8.31	0.3	2.31	1.82
H4 64-79 (K77X)	0.16	0.03	0.38	14200	-8.36	9.05e+19	82.35	2.52e+22
H4 64-79 (K79X)	0.13	0.03	0.84	0.06	-8.57	977.49	10.11	117142
H4 67-82 (K77X)	0.06	0.01	0.26	0.02	-8.35	0.17	2.73	1.3
H4 67-82 (K79X)	0.06	0.02	0.56	0.04	-8.07	0.07	1.84	0.62
H4 70-85 (K77X)	0.03	0	0.14	0.01	-8.16	0.1	1.39	0.37
H4 70-85 (K79X)	0.02	0.01	0.17	0.01	-8.08	0.11	1.34	0.39
H4 73-88 (K77X)	0.02	0	0.09	0.01	-8.62	582000	14.44	244000000
H4 73-88 (K79X)	0.02	0.01	0.22	0.06	-7.92	0.27	1.4	1.12
H4 76-91 (K77X)	0.02	0.01	0.12	0.01	-8.33	0.14	2.07	0.77
H4 76-91 (K79X)	0.04	0.01	0.33	0.05	-7.96	0.13	1.59	0.88
H4 76-91 (K91X)	0.05	0.01	0.21	0.02	-8.12	0.11	1.56	0.54
H4 79-94 (K79X)	0.27	0.04	0.96	0.07	-8.57	18.66	6.95	1540
H4 79-94 (K91X)	0.06	0.01	0.24	0.02	-8.15	0.15	1.42	0.56
H4 82-97 (K91X)	0.19	0.04	0.57	0.08	-7.97	277.53	9.14	246000
H4 85-100 (K91X)	0.22	0.04	0.75	0.09	-8.19	0.2	1.73	1
H4 87-102 (K91X)	0.13	0.03	0.35	0.05	-8.55	0.29	2.05	3.37

## Sheet: Fig. 4a + S. Figs. 4-7
Grey entries correspond to weak binders				X = Asuha
HDAC1
	Bottom		Top		LogEC50 (M)		HillSlope				Position	Sequence	Name	Position	Sequence	Name
Position	Value	SEM	Value	SEM	Value	SEM	Value	SEM			A 1	SGRGKGGKGLGXGGA	H4 1-15 (K12X)	P 1	KGGKGLGXGGAKRHR	H4 5-19 (K12X)
A 1	0.03	0.01	27.25	3027.64	-4.35	62.3	0.81	0.71			A 2	GRGKGGKGLGXGGAK	H4 2-16 (K12X)	P 2	GGKGLGXGGAKRHR	H4 6-19 (K12X)
A 2	0.03	0.02	0.87	0.16	-7.26	0.2	1.01	0.31			A 3	RGKGGKGLGXGGAKR	H4 3-17 (K12X)	P 3	KGGKGLGXGGAKRH	H4 5-18 (K12X)
A 3	0.07	0.02	0.9	0.04	-7.76	0.07	1.89	0.34			A 4	GKGGKGLGXGGAKRH	H4 4-18 (K12X)	P 4	GGKGLGXGGAKRH	H4 6-18 (K12X)
A 4	0.02	0.02	0.76	0.31	-7.01	0.48	0.87	0.37			A 5	KGGKGLGXGGAKRHR	H4 5-19 (K12X)	P 5	GKGLGXGGAKRH	H4 7-18 (K12X)
A 5	0.1	0.02	0.9	0.04	-7.84	0.07	1.63	0.36			A 6	GGKGLGXGGAKRHRK	H4 6-20 (K12X)	P 6	GGKGLGXGGAKR	H4 6-17 (K12X)
A 6	0.08	0.02	1.05	0.05	-7.83	0.08	0.99	0.16			A 7	GKGLGXGGAKRHRKV	H4 7-21 (K12X)	P 7	GKGLGXGGAKR	H4 7-17 (K12X)
A 7	-0.08	0.19	239.86	69535.4	2.96	510.06	0.25	0.27			A 8	KGLGXGGAKRHRKVL	H4 8-22 (K12X)	P 8	KGLGXGGAKR	H4 8-17 (K12X)
A 8	0.04	0.02	1.08	0.08	-7.56	0.12	0.76	0.11			A 9	GLGXGGAKRHRKVLR	H4 9-23 (K12X)	P 9	GKGLGXGGAK	H4 7-16 (K12X)
A 9	0.1	0.02	1.01	0.04	-7.91	0.07	1.15	0.21			A10	LGXGGAKRHRKVLRD	H4 10-24 (K12)	P10	KGLGXGGAK	H4 8-16 (K12X)
A10	0.01	0.07	5.12	40.09	-4.73	10.6	0.43	0.38			A11	KGGKGLGXGGAKRH	H4 5-18 (K12X)	P11	GLGXGGAK	H4 9-16 (K12X)
A11	0.02	0.05	1.76	1.32	-6.64	1.08	0.58	0.26			A12	KGGKGLGXGGAKR	H4 5-17 (K12X)	P12	KGLGXGGA	H4 8-15 (K12X)
A12	0.01	0.06	261.81	59489.9	-1.28	219.28	0.46	0.27			A13	KGGKGLGXGGAK	H4 5-16 (K12X)	P13	GLGXGGA	H4 9-15 (K12X)
A13	0.03	0.03	460.44	331584	-2.46	462.83	0.68	0.43			A14	KGGKGLGXGGA	H4 5-15 (K12X)	P14	LGXGGA	H4 10-15 (K12X)
A14	0.03	0.02	233.36	153643	-3.17	368.02	0.78	0.57			A15	KGGKGLGXGG	H4 5-14 (K12X)	P15	GLGXGG	H4 9-14 (K12X)
A15	0.03	0.01	0.25	0.78	-7.18	33.45	4.92	1038.13			A16	KGGKGLGXG	H4 5-13 (K12X)	P16	LGXGG	H4 10-14 (K12X)
A16	0.02	0.01	0.36	1.24	-6.8	2.45	1.56	3.78			A17	KGGKGLGX	H4 5-12 (K12X)	P17	GXGG	H4 11-14 (K12X)
A17	0.03	0.01	1.9	2.74	-6.13	1.34	0.77	0.26			A18	GGKGLGXGGAKRHR	H4 6-19 (K12X)	P18	LGXG	H4 10-13 (K12X)
A18	0.08	0.03	0.93	0.07	-7.75	0.11	1.22	0.29			A19	GKGLGXGGAKRHR	H4 7-19 (K12X)	P19	GXG	H4 11-13 (K12X)
A19	0.07	0.05	1.01	0.16	-7.66	0.22	0.84	0.29			A20	KGLGXGGAKRHR	H4 8-19 (K12X)	P20	XG	H4 12-13 (K12X)
A20	-0.01	0.14	1.71	9.22	-5.64	9.82	0.38	0.63			A21	GLGXGGAKRHR	H4 9-19 (K12X)	P21	GX	H4 11-12 (K12X)
A21	0.03	0.07	0.97	0.48	-7.31	0.72	0.67	0.43			A22	LGXGGAKRHR	H4 10-19 (K12X)	P22	X	H4 12 (K12X)
A22	0.1	0.02	0.93	0.04	-7.84	0.08	1.97	0.56			A23	GXGGAKRHR	H4 11-19 (K12X)
A23											A24	XGGAKRHR	H4 12-19 (K12X)
A24	0.02	0.06	1.01	0.25	-7.57	0.37	0.67	0.27
P 1	0.05	0.03	0.63	0.05	-7.98	0.1	1.86	1
P 2	0.06	0.03	0.63	0.04	-7.89	0.1	1.81	0.71
P 3	0.03	0.02	0.67	0.09	-7.49	0.16	1.07	0.32
P 4	0.01	0.03	280.41	177774	-2.15	458.26	0.61	0.47
P 5	0.01	0.02	0.65	0.18	-7.23	0.34	0.87	0.33
P 6	0.03	0.03	0.73	0.11	-7.57	0.19	1.03	0.37
P 7	0.05	0.04	0.74	0.08	-7.72	0.15	1.32	0.46
P 8	0.03	0.04	0.64	0.07	-7.83	0.17	1.28	0.54
P 9	0.02	0.02	0.7	0.29	-7.06	0.54	0.75	0.32
P10	0.02	0.03	1.69	4.34	-6	3.05	0.6	0.4
P11	0.02	0.04	0.88	0.96	-6.7	1.47	0.64	0.44
P12	0.01	0.02	0.47	0.35	-6.97	1.04	0.67	0.44
P13	0.02	0.02	0.36	1.54	-6.37	4.74	0.73	1.19
P14	0.01	0.02	0.18	0.32	-6.84	2.43	0.7	0.97
P15	0.01	0.01	0.19	0.35	-6.89	2.02	0.99	1.71
P16	0.01	0.03	0.28	0.75	-6.66	3.83	0.6	0.97
P17	0.01	0.02	9.89	4643.87	-3.39	341.22	0.62	1.79
P18	0.02	0.01	0.13	0.14	-7.12	1.38	0.88	1.25
P19	0.02	0.01	0.22	1.14	-6.35	6.17	0.69	1.39
P20	0.02	0.01	0.1	0.21	-6.97	2.49	1.04	2.61
P21	0.01	0.03	0.28	7.94	-5.23	40.13	0.46	2.16
P22	0.01	0.01	0.11	0.17	-6.98	1.95	0.81	1.22
HDAC2
	Bottom		Top		LogEC50 (M)		HillSlope
Position	Value	SEM	Value	SEM	Value	SEM	Value	SEM
A 1	0.03	0.02	0.42	0.61	-7.37	57.08	5.89	3477.59
A 2	0.03	0.02	0.4	0.03	-7.64	0.1	2.01	0.77
A 3	0.19	0.04	0.8	0.04	-8.6	0.12	2.19	0.84
A 4	0.04	0.01	0.97	1.3	-6.48	1.41	0.75	0.35
A 5	0.34	0.05	0.88	0.04	-8.79	0.15	1.34	0.63
A 6	0.16	0.04	0.79	0.04	-8.55	0.11	1.9	0.55
A 7	0.3	0.03	0.89	0.03	-8.42	0.09	1.17	0.25
A 8	-0.11	0.64	2.7	18.51	-4.92	22.02	0.21	0.57
A 9	0.22	0.04	0.9	0.04	-8.52	0.12	1.92	0.6
A10	0.09	0.03	0.74	0.09	-7.7	0.18	0.89	0.25
A11	0.11	0.08	0.97	0.16	-8.07	0.27	0.85	0.43
A12	0.08	0.02	0.72	0.04	-7.82	0.07	1.65	0.3
A13	0.04	0.03	0.63	0.63	-7.17	0.89	1.43	2.12
A14	0.02	0.01	0.22	0.4	-7.36	75.59	5.93	4250.6
A15	0.02	0.01	0.17	0.53	-7.35	112.5	5.85	5569.81
A16
A17	0.04	0.01	0.49	0.15	-7.26	0.29	1.67	1.3
A18	-0.86	11.07	1.39	6.36	-9.45	14.55	0.13	1.02
A19	0.31	0.03	0.86	0.03	-8.38	0.11	2	0.73
A20	0.04	0.02	0.62	0.26	-7.22	0.55	0.81	0.4
A21	0.04	0.07	1.7	3.23	-6.25	3.22	0.45	0.35
A22	-0.16	1.82	194.96	194222	10.14	3294.38	0.14	0.86
A23
A24	0.15	0.04	0.9	0.12	-7.86	0.23	0.77	0.26
P 1	0.21	0.05	0.86	0.07	-8.27	0.17	0.86	0.3
P 2	0.06	0.09	0.63	0.65	-7.37	1.74	0.6	0.78
P 3	0.11	0.03	8.06	374.69	-4.84	32.95	0.7	0.89
P 4	0.05	0.01	0.31	0.21	-7.1	0.73	1.13	0.93
P 5	0.06	0.01	0.6	0.36	-6.99	0.63	1.03	0.55
P 6	0.06	0.03	0.96	0.1	-7.6	0.13	0.98	0.22
P 7	0.1	0.03	0.87	0.05	-7.93	0.09	1.79	0.49
P 8	0.08	0.04	0.93	0.16	-7.63	0.24	0.88	0.32
P 9	0.03	0.01	0.66	0.21	-7.08	0.27	1.53	0.58
P10	0.03	0.01	0.39	0.21	-7.2	0.49	1.44	1.31
P11	0.03	0.01	31.33	2202.03	-4.74	36.34	0.88	0.54
P12	0.02	0	0.14	0.04	-7.42	160.77	7.89	24445.7
P13	0.01	0	0.04	0.01	-7.5	222.62	8.37	64175.3
P14
P15	0.01	0	0.11	0.11	-7.05	0.92	1.23	1.24
P16	0.01	0	0.09	0.03	-7.34	0.32	1.59	1.64
P17	0.01	0	0.06	0.02	-7.51	0.33	1.5	1.74
P18	0.02	0.01	0.12	0.13	-7.12	1.37	0.95	1.22
P19	0.02	0.02	1.6	82.9	-4.83	44.02	0.61	1.35
P20	0.01	0.01	0.06	0.01	-7.47	9271.4	12.23	4.41854e+07
P21	0.01	0	0.04	0.13	-7.41	77010.9	10.49	1.40759e+07
P22	0.01	0	0.43	201.54	-6.28	139.53	1.81	36.26
HDAC3
	Bottom		Top		LogEC50 (M)		HillSlope
Position	Value	SEM	Value	SEM	Value	SEM	Value	SEM
A 1	0.03	0.01	0.96	0.01	-8.7	0.03	2.19	0.23
A 2	0.03	0.02	0.97	0.02	-8.82	0.03	1.78	0.25
A 3	0.11	0.02	0.96	0.02	-8.82	0.04	2.1	0.55
A 4	0.04	0.02	0.92	0.02	-8.72	0.04	2.45	0.43
A 5	0.18	0.03	0.88	0.03	-8.88	31.56	7.85	6530.02
A 6	0.08	0.03	0.9	0.03	-8.63	0.06	2.19	0.38
A 7	0.05	0.05	0.87	0.06	-8.34	0.12	0.98	0.28
A 8	0.03	0.04	0.7	0.04	-8.64	0.12	2.59	0.93
A 9	0.03	0.05	0.94	0.06	-8.41	0.12	1.07	0.31
A10	0.01	0.04	0.92	0.04	-8.64	0.07	1.2	0.22
A11	0.07	0.03	0.89	0.03	-8.89	1.62	5.85	287.43
A12	0.04	0.03	0.92	0.03	-8.8	0.05	1.98	0.5
A13	0.02	0.02	0.97	0.03	-8.89	0.03	2.12	0.62
A14	0.02	0.05	1	0.08	-8.2	0.12	1.03	0.31
A15	0.01	0.01	0.99	0.01	-8.56	0.02	1.95	0.09
A16
A17	0.03	0.01	0.99	0.01	-8.7	0.03	2.47	0.24
A18	0.02	0.07	0.81	0.11	-8.31	0.21	0.71	0.29
A19	0.13	0.06	0.73	0.05	-8.75	0.15	2	1.24
A20	0.02	0.04	0.51	0.06	-8.3	0.2	0.86	0.34
A21	-0.01	0.11	0.46	0.19	-8.23	0.62	0.55	0.52
A22	0.07	0.04	0.61	0.04	-8.8	0.13	2	1.28
A23
A24	-0.12	0.67	1.24	3.02	-7.21	5.92	0.27	0.63
P 1	0.07	0.02	0.9	0.03	-8.33	0.05	1.62	0.31
P 2	-0.01	0.12	2.32	4.73	-6.45	3.22	0.48	0.42
P 3	0.07	0.03	0.91	0.03	-8.43	0.06	1.48	0.25
P 4	0.01	0.03	0.96	0.06	-8.11	0.1	1.02	0.23
P 5	0.02	0.03	1.01	0.07	-8.05	0.1	0.92	0.19
P 6	0.09	0.02	0.99	0.02	-8.79	0.03	2.45	0.53
P 7	0.12	0.02	0.98	0.02	-8.76	0.04	2.11	0.34
P 8	0.1	0.02	0.97	0.03	-8.76	0.07	2.91	1.18
P 9	0.06	0.02	1	0.02	-8.77	0.04	1.86	0.28
P10	0.06	0.03	0.95	0.03	-8.87	0.16	4.03	12.29
P11	0.06	0.02	0.99	0.02	-8.86	0.03	2.34	0.66
P12	0.04	0.02	0.98	0.02	-8.71	0.04	2.48	0.35
P13	-0.01	0.06	24.94	1205.97	-3.61	47.72	0.48	0.46
P14	0.01	0.03	0.97	0.03	-8.38	0.05	1.65	0.28
P15	0.02	0.03	0.96	0.03	-8.61	0.06	2.54	0.4
P16	0.01	0.04	0.97	0.06	-8.37	0.09	1.35	0.34
P17	0.01	0.02	0.99	0.03	-8.24	0.04	1.5	0.24
P18	0.01	0.02	0.94	0.02	-8.4	0.03	1.76	0.19
P19	0.04	0.02	0.94	0.04	-8.14	0.06	2.16	0.85
P20	0.04	0.05	0.75	0.06	-8.25	19.77	7.27	6145.04
P21	0.01	0.02	0.95	0.02	-8.2	0.03	1.69	0.26
P22	0.02	0.02	1	0.04	-8.03	0.06	1.52	0.26
HDAC8
	Bottom		Top		LogEC50 (M)		HillSlope
Position	Value	SEM	Value	SEM	Value	SEM	Value	SEM
A 1	0.02	0.03	0.61	0.08	-7.54	0.11	1.93	1.31
A 2	0.05	0.02	0.71	0.03	-7.58	0.06	2.83	1.52
A 3	0.15	0.04	0.92	0.04	-8.56	0.11	1.03	0.25
A 4	0.03	0.01	0.38	0.03	-7.67	0.1	1.69	0.53
A 5	0.45	0.05	0.93	0.06	-8.39	0.22	2.02	1.49
A 6	0.13	0.06	0.97	0.09	-8.3	0.17	0.7	0.21
A 7
A 8	0.15	0.02	0.64	0.04	-8.07	93.52	8.56	7713.13
A 9	0.26	0.03	0.83	0.05	-8.16	242.39	9.33	142560
A10	0.14	0.03	0.6	0.05	-7.79	0.36	4.6	5.03
A11	0.2	0.02	0.79	0.05	-8.1	2535.85	10.91	364540
A12	0.08	0.13	52.59	13411.9	-1.03	326.28	0.35	0.68
A13	0.04	0.02	0.66	0.03	-7.55	0.05	2.46	1.17
A14	0.02	0.01	0.29	0.05	-7.42	0.24	2.99	8.99
A15	0.02	0.01	0.16	0.02	-7.48	120.47	11.31	4.10097e+06
A16
A17	0.05	0.01	0.49	0.02	-7.58	0.06	2.61	1.3
A18	0.28	0.04	0.57	0.08	-7.62	0.28	2	2.56
A19	0.36	0.03	0.91	0.06	-7.91	0.14	1.68	0.66
A20	0.04	0.02	0.14	0.03	-8.07	0.33	2	3.78
A21	0.15	0.04	0.43	0.06	-8.07	0.29	2	3.21
A22	0.23	0.04	0.75	0.07	-7.99	0.18	2	1.42
A23
A24	0.29	0.03	0.72	0.06	-8	0.19	2	1.54
P 1	0.31	0.03	0.8	0.05	-7.69	0.15	2.71	1.67
P 2	0.17	0.03	0.79	0.06	-7.65	0.14	2.59	1.83
P 3
P 4	0.06	0.01	0.17	0.01	-7.55	222.25	8.9	30699.4
P 5	0.08	0.01	0.22	0.02	-7.52	12001.9	11.67	3.71869e+06
P 6	0.14	0.03	0.81	0.04	-7.93	0.1	2.46	0.85
P 7	0.14	0.03	0.69	0.06	-8.15	143.58	8.6	50673.9
P 8	0.09	0.03	0.85	0.06	-8.01	0.12	1.11	0.3
P 9	0.05	0.01	0.43	0.03	-7.64	0.09	2.52	1.16
P10	0.03	0.01	0.13	0.01	-8.11	2644.76	10.49	415100
P11	0.04	0.02	0.62	0.05	-7.46	0.05	2.67	2.79
P12	0.02	0.01	0.58	0.52	-7.01	0.74	1.3	0.99
P13	0.01	0	0.03	0.01	-7.48	31606.3	17.49
P14	0.01	0	0.11	0.2	-7.06	1.51	1.51	2.97
P15	0.01	0.01	0.11	0.1	-7.41	69.45	6.3	6089.21
P16	0.02	0.01	0.08	0.01	-7.54	6258.51	10.87	1.23298e+06
P17	0.02	0	0.07	0.01	-7.65	0.38	3.39	7.18
P18	0.03	0.01	0.12	0.02	-7.52	0.13	2.32	3.61
P19	0.04	0.01	0.12	0.03	-7.47	72.08	7.71	34244.7
P20	0.02	0.01	0.09	0.06	-7.33	0.77	1.43	2.68
P21
P22	0.02	0.01	0.06	0.1	-7.26	2.68	0.9	2.55

## Sheet: Fig. 4c + S. Fig. 8 
Microarray data
HDAC1
	KGGKGLG3GGAKRHR				SGRGKGGKGLG3GGA				KGGKGLG3GG				GLG3GGAKRHRKVLR				LG3GGAKRHR
7.4e-11	0.03	0.02	0.07	0.07	0.02	0.02	0	0.02	0.01	0.02	0.02	0.04	0.03	0.03	0.06	0.07	0.02	0.01	0.04	0.08
3.7e-10	0.07	0.15	0.08	0.17	0.06	0.1	0.04	0.05	0	0.02	0.03	0.04	0.1	0.17	0.16	0.21	0.07	0.08	0.06	0.13
1.85e-09	0.17	0.18	0.22	0.15	0.02	0.04	0.03	0.04	0.01	0.01	0.09	0.03	0.22	0.18	0.31	0.18	0.17	0.07	0.23	0.31
9e-09	0.32	0.39	0.28	0.36	0	0.05	0.14	0.06	0	0.03	0.05	0.01	0.44	0.43	0.47	0.43	0.36	0.36	0.19	0.38
4.6e-08	0.83	0.62	0.95	0.84	0.08	0.14	0.16	0.16	0.04	0.06	0.1	0.03	0.82	0,47*	0.97	0.87	0.81	0,55*	0.89	0.94
2.31e-07	0.91	0.87	0.87	0.86	0.46	0.4	0.37	0.4	0.22	0.19	0.35	0.22	0.97	1	0.96	0.9	0.96	0.97	0.88	0.85
HDAC2
	KGGKGLG3GGAKRHR				SGRGKGGKGLG3GGA				KGGKGLG3GG				GLG3GGAKRHRKVLR				LG3GGAKRHR
5.5e-11	0.22	0.31	0.48	0.4	0.05	0.01	0.03	0.09	0.01	0.01	0.04	0.02	0.14	0.2	0.23	0.3	0.12	0.09	0.21	0.15
2.7e-10	0.41	0.5	0.29	0.34	0.07	0.02	0.03	0.03	0.02	0.01	0.02	0.03	0.08	0.23	0.24	0.4	0.29	0.22	0.34	0.19
1.4e-09	0.6	0.57	0.38	0.78	0.01	0.03	0.02	0.06	0.03	0.03	0.03	0.02	0.32	0.49	0.23	0.33	0.45	0.35	0.53	0.33
6.8e-09	0.83	0.83	0.8	0.8	0	0.01	0.01	0.06	0.01	0.01	0.02	0.01	0.98	0.61	0.7	0.87	0.3	0.42	0.45	0.54
3.4e-08	0.74	0.84	0.93	0.83	0.12	0.19	0.05	0.1	0.04	0.03	0.05	0.06	0.71	0.91	0.93	0.74	0.65	0.71	0.62	0.42
1.7e-07	0.95	0.74	0.98	0.94	0.45	0.38	0.2	0.64	0.28	0.13	0.2	0.06	0.93	0.96	0.96	1	0.9	0.75	0.76	0.92
HDAC3
	KGGKGLG3GGAKRHR				SGRGKGGKGLG3GGA				KGGKGLG3GG				GLG3GGAKRHRKVLR				LG3GGAKRHR
4.8e-11	0.09	0.13	0.09	0.17	0.01	0.02	0.01	0.01	0.02	0.01	0	0	0.02	0.04	0.02	0.03	0.02	0.06	0.07	0.07
2.4e-10	0.21	0.27	0.18	0.29	0.08	0.08	0.03	0.04	0.02	0.03	0.02	0.02	0.05	0.09	0.05	0.13	0.05	0.13	0.09	0.15
1.2e-09	0.44	0.54	0.31	0.36	0.28	0.31	0.21	0.25	0.16	0.15	0.18	0.21	0.17	0.21	0.27	0.32	0.28	0.32	0.32	0.12
6e-09	0.96	0.89	0.98	0.82	0,62*	0.88	0.87	0.92	0.86	0.76	0.87	0.79	0.41	0.39	0.88	0.61	0.61	0.55	0.69	0.55
3e-08	0.81	0,32*	0.81	0.85	0.92	0,49*	1	1	0,6*	0,63*	1	0.97	0.75	0,56*	0.96	0.98	0.5	0.34	0.6	0.46
1.5e-07	0.82	0.82	0.94	0.94	0.98	0.88	0.98	0.97	1	0.98	0.99	1	0.97	0.83	0.96	0.86	0.59	0.75	0.86	0.73
HDAC8
	KGGKGLG3GGAKRHR				SGRGKGGKGLG3GGA				KGGKGLG3GG				GLG3GGAKRHRKVLR				LG3GGAKRHR
4.8e-11	0.54	0.37	0.28	0.23	0.03	0.02	0	0.03	0.02	0.03	0.03	0.02	0.24	0.28	0.1	0.36	0.16	0.15	0.21	0.23
2.4e-10	0.34	0.27	0.76	0.83	0	0.02	0.07	0.04	0.02	0.02	0.03	0.01	0.24	0.28	0.18	0.37	0.17	0.31	0.34	0.5
1.2e-09	0.49	0.49	0.46	0.5	0.01	0.03	0.02	0.02	0.01	0.01	0.01	0.01	0.2	0.32	0.2	0.31	0.15	0.21	0.15	0.2
6e-09	0,22*	0.66	0.89	0.86	0.03	0.06	0.08	0.06	0.01	0.03	0.02	0.01	0.29	0.49	0.68	0.52	0.12	0.25	0.41	0.48
3e-08	0.96	0.96	0.94	0.91	0.46	0.46	0.23	0.27	0.11	0.07	0.11	0.07	0.92	0.71	0.82	0.91	0.93	0.72	0.78	0.89
1.5e-07	0.91	0.97	0.94	0.86	0.86	0.71	0.47	0.31	0.23	0.11	0.18	0.13	0.78	0.75	0.85	0.9	0.72	0.74	0.61	0.69
Inhibitor data
HDAC1
log[inhibitor(M)]	1a		2a		3a		4a		5a
-4.30103	0.387291	0.804036	1.24	0.68	0.41	0.42	1.02	0.81	1.78	1.38
-5	1.61493	1.97969	1.17	0.98	0.46	0.54	4.54	2.72	6.09	3.54
-5.69897	4.97048	7.05615	4.63	3.28	2.5	2.2	18.02	13.4	22.58	14.68
-6.39794	17.3755	23.9522	16.67	11.55	11.05	9.42	51.12	44.37	56.01	43.78
-7.09691	42.4661	51.6182	47.08	36.21	37.72	31.45	76.81	74.89	83.45	73.36
-7.79588	69.6554	78.2753	76.83	69.34	71.96	66.03	85.7	89.5	93.64	85.86
-8.49485	90.2096	95.3244	87.78	85	87.69	86.08	87.91	92.74	97.35	90.45
-9.19382	98.0899	101.545	91.21	89.29	92.48	93.4	90.56	96.63	97.51	90.7
-9.89279	100.633	103.923	95.64	91.61	91.59	95.35	91.12	95.69	97.96	51,33*
-10,5850266520292*	100,638665*	104,135042*	97,33*	95,64*	95,75*	100,56*	94,9*	95,65*	99,87*	87,28*
HDAC2
log[inhibitor(M)]	1a		2a		3a		4a		5a
-4.30103	0.443583	0.998067	1.27	0.85	1.05	0.91	1.69	2.04	2.46	2
-5	2.13342	2.79142	1.3	1.3	0.81	0.97	7.2	5.64	8.91	6.65
-5.69897	7.69001	10.6271	6.43	5.27	3.94	4	25.3	23.28	29.05	25.87
-6.39794	26.7305	33.7659	22.64	18.79	15.9	15.84	59.01	59.35	60.19	60.44
-7.09691	57.7391	67.289	53.45	46.69	44.72	42.36	76.04	81.21	77.68	83.14
-7.79588	81.9038	87.9722	77.54	73.87	73.42	74.05	84.58	90.77	85.4	92.81
-8.49485	91.193	97.151	86.72	83.31	88.03	91.57	90.94	92.72	87.04	95.18
-9.19382	95.676	100.306	90.65	87.88	91.86	98.79	92.17	95.91	89.24	95.76
-9.89279	96.0835	100.723	92.46	89.34	89.86	99.2	90.51	96.72	93.26	98.18
-10,5850266520292*	96,4513363*	102,627848*	95,95*	92,97*	94,31*	106,83*	95*	98,25*	95,53*	99,25*
HDAC3
log[inhibitor(M)]	1a			2a			3a			4a			5a
-4.30103	0,27707809*	0,48240325*		1,21*	1.09	0.59	1,06*	0.84	0.49	1,04*	1.14	0.58	1,68*	1.17	1.01
-5	1.07753	1.22355		1,85*	1.48	1.5	1,23*	1.03	0.94	4,81*	2.1	2.34	5,94*	2.62	3.32
-5.69897	2.83515	3.64434		8,05*	4.76	5.65	5,01*	3.53	4.3	18,1*	8.24	9.13	20,42*	8.91	11.69
-6.39794	8.97565	10.8935		27,73*	15.48	21.86	20,35*	13.26	18.57	49,22*	27.37	24.37	51,75*	27.82	30.79
-7.09691	20.3107	23.0019		64,02*	42.95	53.24	54,01*	40.2	50.52	83,04*	58.38	42.26	83,61*	59.09	54.21
-7.79588	35.6703	40.8157		92,55*	76.58	83.18	86,6*	74.01	81.87	97,89*	85.04	66.48	96,37*	83.89	79.37
-8.49485	61.9563	69.3477		99,75*	92.38	92.97	98,1*	92.16	93.66	100,5*	96.78	85.91	105,35*	94.91	92.61
-9.19382	85.7851	89.42		100,52*	96.67	94.66	101,57*	99.21	96.96	101,19*	99.27	93.63	100,06*	98.01	96.56
-9.89279	97.8645	95.529		102,17*	101.01	96.09	98,89*	97.38	96.46	100,53*	98.3	96.8	103,76*	101.27	98.2
-10.585	99.8741	99.2523		103,36*	100,59*	97,91*	101,24*	99,19*	98,28*	101,79*	99,95*	97,24*	99,6*	99,83*	98,55*
HDAC8
log[inhibitor(M)]	1a		2a		3a		4a		5a
-4.30103	0.72988	0.685253	1.87	3.15	1.69	2.34	6.82	4.21	9.55	6.08
-5	2.53516	2.3091	3.52	3.41	3.5	3.32	23.51	16.71	29.99	21
-5.69897	8.88338	8.65124	13.28	9.78	14.58	10.76	59.33	50.96	63.44	53.78
-6.39794	23.8025	24.0279	35.66	27.12	43.47	33.88	88.24	85.81	87.15	84.27
-7.09691	53.2804	53.6221	70.8	64.72	79.98	69.3	96.03	97.72	96.86	96.6
-7.79588	81.5639	82.7228	90.36	94.06	98.86	90.73	99.08	101.18	97.71	98.91
-8.49485	92.8692	94.6574	95.96	105.18	101.32	94.06	100.24	101.58	97.93	101.41
-9.19382	96.2557	98.5897	97.79	104.36	104.64	99.38	101.72	100.62	100.42	101.07
-9.89279	97.4874	100.887	101.72	110.41	100.65	96.5	99.27	99.43	101.35	101.54
-10,5850266520292*	99,4860668*	101,450216*	101,91*	107,29*	104,11*	97,07*	99,52*	100,07*	100,89*	98,81*

## Sheet: Fig. 5a HDAC1
Grey entries correspond to weak binders				X = Asuha
	Bottom		Top		LogEC50 (M)		HillSlope			Pos.	Sequence	Name	Pos.	Sequence	Name
Position	Value	SEM	Value	SEM	Value	SEM	Value	SEM		A 1	A R T K Q T A R X S T G G K A P	H3 1-16 (K9X)	I 1	A R pT K Q T A R X pS pT G G Kac A P
A 1	0.05	0.03	1.24	0.26	-7.87	0.23	1.02	0.33		A 2	A R pT K Q T A R X S T G G K A P	1 PTM	I 2	A R pT K Q T A R X pS pT G G Kthioac A P
A 2	0.03	0.06	4.2	12.43	-6.27	3.87	0.51	0.3		A 3	A R T Kme1 Q T A R X S T G G K A P		I 3	A R T Kme1 Q pT A R X pS pT G G K A P
A 3	0.04	0.03	1440	1900000	-2.41	880.34	0.65	0.34		A 4	A R T Kme2 Q T A R X S T G G K A P		I 4	A R T Kme1 Q pT A R X pS T G G Kac A P
A 4	0.04	0.04	1.55	0.59	-7.62	0.49	0.74	0.24		A 5	A R T Kme3 Q T A R X S T G G K A P		I 5	A R T Kme1 Q pT A R X pS T G G Kthioac A P
A 5	0.04	0.05	4.17	11.53	-6.32	3.46	0.53	0.29		A 6	A R T Kac Q T A R X S T G G K A P		I 6	A R T Kme1 Q pT A R X S pT G G Kac A P
A 6	0.08	0.04	1.05	0.11	-8.31	0.14	1.23	0.38		A 7	A R T Kthioac Q T A R X S T G G K A P		I 7	A R T Kme1 Q pT A R X S pT G G Kthioac A P
A 7	0.09	0.05	1.1	0.15	-8.29	0.18	0.97	0.32		A 8	A R T K Q pT A R X S T G G K A P		I 8	A R T Kme1 Q T A R X pS pT G G Kac A P
A 8	0.08	0.05	1.06	0.12	-8.35	0.16	1.08	0.35		A 9	A R T K Q T A R X pS T G G K A P		I 9	A R T Kme1 Q T A R X pS pT G G Kthioac A P
A 9	0.01	0.03	130.83	67400	-2.59	417.71	0.54	0.53		A10	A R T K Q T A R X S pT G G K A P		I10	A R T Kme2 Q pT A R X pS pT G G K A P
A10	-0.01	0.08	0.59	1.88	-6.9	6.51	0.37	0.61		A11	A R T K Q T A R X S T G G Kac A P		I11	A R T Kme2 Q pT A R X pS T G G Kac A P
A11	0.01	0.03	22.96	4040	-4.7	112.47	0.71	1.05		A12	A R T K Q T A R X S T G G Kthioac A P		I12	A R T Kme2 Q pT A R X pS T G G Kthioac A P
A12	0.01	0.02	0.46	0.22	-7.77	0.49	1.13	0.79		A13	A R pT Kme1 Q T A R X S T G G K A P	2 PTMs	I13	A R T Kme2 Q pT A R X S pT G G Kac A P
A13	0.13	0.04	1.01	0.07	-8.55	0.11	1.31	0.4		A14	A R pT Kme2 Q T A R X S T G G K A P		I14	A R T Kme2 Q pT A R X S pT G G Kthioac A P
A14	0.1	0.05	1.07	0.14	-8.33	0.18	1.03	0.36		A15	A R pT Kme3 Q T A R X S T G G K A P		I15	A R T Kme2 Q T A R X pS pT G G Kac A P
A15	0.07	0.04	1.06	0.11	-8.23	0.13	1.24	0.38		A16	A R pT Kac Q T A R X S T G G K A P		I16	A R T Kme2 Q T A R X pS pT G G Kthioac A P
A16	0.08	0.05	1.18	0.25	-8.1	0.28	0.87	0.34		A17	A R pT Kthioac Q T A R X S T G G K A P		I17	A R T Kme3 Q pT A R X pS pT G G K A P
A17	0.09	0.03	1.07	0.1	-8.27	0.12	1.11	0.27		A18	A R pT K Q pT A R X S T G G K A P		I18	A R T Kme3 Q pT A R X pS T G G Kac A P
A18	0.08	0.04	1.07	0.1	-8.36	0.14	1.03	0.28		A19	A R pT K Q T A R X pS T G G K A P		I19	A R T Kme3 Q pT A R X pS T G G Kthioac A P
A19	0.02	0.02	173.14	102000	-2.25	475.04	0.54	0.39		A20	A R pT K Q T A R X S pT G G K A P		I20	A R T Kme3 Q pT A R X S pT G G Kac A P
A20	0.01	0.04	33.96	6900	-2.75	203.65	0.45	0.6		A21	A R pT K Q T A R X S T G G Kac A P		I21	A R T Kme3 Q pT A R X S pT G G Kthioac A P
A21	0.01	0.01	24.24	8360	-5.26	152.69	1.01	1.5		A22	A R pT K Q T A R X S T G G Kthioac A P		I22	A R T Kme3 Q T A R X pS pT G G Kac A P
A22	0.01	0.01	37.47	14200	-5.18	166.83	1.01	1.37		A23	A R T Kme1 Q pT A R X S T G G K A P		I23	A R T Kme3 Q T A R X pS pT G G Kthioac A P
A23	0.09	0.03	1.03	0.09	-8.26	0.11	1.26	0.32		A24	A R T Kme1 Q T A R X pS T G G K A P		I24	A R T Kac Q pT A R X pS pT G G K A P
A24	0.02	0.04	95.49	30800	-3.64	228.92	0.63	0.66		B 1	A R T Kme1 Q T A R X S pT G G K A P		J 1	A R T Kac Q pT A R X pS T G G Kac A P
B 1	0.01	0.02	299.3	245000	-1.51	710.47	0.5	0.35		B 2	A R T Kme1 Q T A R X S T G G Kac A P		J 2	A R T Kac Q pT A R X pS T G G Kthioac A P
B 2	0.01	0.02	99.07	60400	-4.44	311.04	0.86	0.97		B 3	A R T Kme1 Q T A R X S T G G Kthioac A P		J 3	A R T Kac Q pT A R X S pT G G Kac A P
B 3	0.01	0.01	36.43	4480	-4.6	74.39	0.74	0.53		B 4	A R T Kme2 Q pT A R X S T G G K A P		J 4	A R T Kac Q pT A R X S pT G G Kthioac A P
B 4	0.07	0.04	1.08	0.13	-8.22	0.15	1.15	0.37		B 5	A R T Kme2 Q T A R X pS T G G K A P		J 5	A R T Kac Q T A R X pS pT G G Kac A P
B 5	0.02	0.03	620.06	587000	-2.71	645.26	0.64	0.44		B 6	A R T Kme2 Q T A R X S pT G G K A P		J 6	A R T Kac Q T A R X pS pT G G Kthioac A P
B 6	0.01	0.03	155.82	56400	-2.42	309.72	0.52	0.39		B 7	A R T Kme2 Q T A R X S T G G Kac A P		J 7	A R T Kthioac Q pT A R X pS pT G G K A P
B 7	0.01	0.02	138.27	86500	-4.27	325.8	0.84	0.8		B 8	A R T Kme2 Q T A R X S T G G Kthioac A P		J 8	A R T Kthioac Q pT A R X pS T G G Kac A P
B 8	0.02	0.02	45.29	8680	-5.08	98.61	0.88	1.02		B 9	A R T Kme3 Q pT A R X S T G G K A P		J 9	A R T Kthioac Q pT A R X pS T G G Kthioac A P
B 9	0.08	0.04	1.09	0.12	-8.18	0.14	1.09	0.31		B10	A R T Kme3 Q T A R X pS T G G K A P		J10	A R T Kthioac Q pT A R X S pT G G Kac A P
B10	0.02	0.04	373.67	298000	-2.57	592.58	0.59	0.5		B11	A R T Kme3 Q T A R X S pT G G K A P		J11	A R T Kthioac Q pT A R X S pT G G Kthioac A P
B11	0	0.04	200.99	150000	-0.25	832.68	0.39	0.39		B12	A R T Kme3 Q T A R X S T G G Kac A P		J12	A R T Kthioac Q T A R X pS pT G G Kac A P
B12	0.01	0.01	15.78	1330	-5.13	49.43	0.79	0.74		B13	A R T Kme3 Q T A R X S T G G Kthioac A P		J13	A R T Kthioac Q T A R X pS pT G G Kthioac A P
B13	0.02	0.02	59.96	12200	-4.46	120.72	0.75	0.65		B14	A R T Kac Q pT A R X S T G G K A P		J14	A R T K Q pT A R X pS pT G G Kac A P
B14	0.1	0.04	1.03	0.08	-8.42	0.12	1.28	0.37		B15	A R T Kac Q T A R X pS T G G K A P		J15	A R T K Q pT A R X pS pT G G Kthioac A P
B15	0.03	0.04	416.18	304000	-2.86	510.77	0.63	0.48		B16	A R T Kac Q T A R X S pT G G K A P		J16	A R pT Kme1 Q pT A R X pS pT G G K A P	5 PTMs
B16	0.01	0.03	310.44	321000	-1.35	923.8	0.49	0.44		B17	A R T Kac Q T A R X S T G G Kac A P		J17	A R pT Kme1 Q pT A R X pS T G G Kac A P
B17	0.02	0.02	95.18	44400	-4.77	223.91	0.92	1.06		B18	A R T Kac Q T A R X S T G G Kthioac A P		J18	A R pT Kme1 Q pT A R X pS T G G Kthioac A P
B18	0.02	0.01	173.01	84800	-4	266.87	0.81	0.49		B19	A R T Kthioac Q pT A R X S T G G K A P		J19	A R pT Kme1 Q pT A R X S pT G G Kac A P
B19	0.03	0.07	2.17	2.45	-7.15	1.66	0.55	0.32		B20	A R T Kthioac Q T A R X pS T G G K A P		J20	A R pT Kme1 Q pT A R X S pT G G Kthioac A P
B20	0.02	0.05	57.55	10700	-4.42	124.82	0.67	0.88		B21	A R T Kthioac Q T A R X S pT G G K A P		J21	A R pT Kme1 Q T A R X pS pT G G Kac A P
B21	0.01	0.02	76.27	44800	-2.5	490.08	0.53	0.63		B22	A R T Kthioac Q T A R X S T G G Kac A P		J22	A R pT Kme1 Q T A R X pS pT G G Kthioac A P
B22	0.01	0.01	5.32	530.31	-6.21	40.77	1.19	2.68		B23	A R T Kthioac Q T A R X S T G G Kthioac A P		J23	A R pT Kme2 Q pT A R X pS pT G G K A P
B23	0.01	0.01	71.6	27900	-4.95	175.77	0.98	0.97		B24	A R T K Q pT A R X pS T G G K A P		J24	A R pT Kme2 Q pT A R X pS T G G Kac A P
B24	0.02	0.02	578.98	1120000	-1.96	1400	0.6	0.45		C 1	A R T K Q pT A R X S pT G G K A P		K 1	A R pT Kme2 Q pT A R X pS T G G Kthioac A P
C 1	0.01	0.02	335.95	543000	-1.21	1350	0.52	0.39		C 2	A R T K Q pT A R X S T G G Kac A P		K 2	A R pT Kme2 Q pT A R X S pT G G Kac A P
C 2	0.01	0.01	120.71	112000	-4.41	437.79	0.93	0.93		C 3	A R T K Q pT A R X S T G G Kthioac A P		K 3	A R pT Kme2 Q pT A R X S pT G G Kthioac A P
C 3	0.01	0.02	13.22	1880	-5.85	63.95	1.04	2.24		C 4	A R T K Q T A R X pS pT G G K A P		K 4	A R pT Kme2 Q T A R X pS pT G G Kac A P
C 4	0.01	0.03	262.86	303000	-1.87	937.26	0.54	0.51		C 5	A R T K Q T A R X pS T G G Kac A P		K 5	A R pT Kme2 Q T A R X pS pT G G Kthioac A P
C 5	0.01	0.01	41.96	16100	-3.81	256.29	0.66	0.76		C 6	A R T K Q T A R X pS T G G Kthioac A P		K 6	A R pT Kme3 Q pT A R X pS pT G G K A P
C 6	0	0.02	11.31	1660	-3.81	122.92	0.54	0.69		C 7	A R T K Q T A R X S pT G G Kac A P		K 7	A R pT Kme3 Q pT A R X pS T G G Kac A P
C 7	0	0.01	5.45	401.27	-3.95	70.11	0.49	0.57		C 8	A R T K Q T A R X S pT G G Kthioac A P		K 8	A R pT Kme3 Q pT A R X pS T G G Kthioac A P
C 8	0	0.01	1.28	12.02	-5.85	8.94	0.6	0.49		C 9	A R pT Kme1 Q pT A R X S T G G K A P	3 PTMs	K 9	A R pT Kme3 Q pT A R X S pT G G Kac A P
C 9	0.04	0.03	2.13	2.88	-7.07	1.4	0.77	0.39		C10	A R pT Kme1 Q T A R X pS T G G K A P		K10	A R pT Kme3 Q pT A R X S pT G G Kthioac A P
C10	0.01	0.03	242.68	114000	-2.94	338.13	0.61	0.4		C11	A R pT Kme1 Q T A R X S pT G G K A P		K11	A R pT Kme3 Q T A R X pS pT G G Kac A P
C11	0.01	0.03	119.19	69100	-1.34	580.44	0.44	0.46		C12	A R pT Kme1 Q T A R X S T G G Kac A P		K12	A R pT Kme3 Q T A R X pS pT G G Kthioac A P
C12	0.01	0.01	68.62	29000	-4.17	236.54	0.79	0.66		C13	A R pT Kme1 Q T A R X S T G G Kthioac A P		K13	A R pT Kac Q pT A R X pS pT G G K A P
C13	0.02	0.02	25.5	3280	-5.2	69.8	0.84	1.01		C14	A R pT Kme2 Q pT A R X S T G G K A P		K14	A R pT Kac Q pT A R X pS T G G Kac A P
C14	0.09	0.03	1.03	0.07	-8.36	0.1	1.35	0.32		C15	A R pT Kme2 Q T A R X pS T G G K A P		K15	A R pT Kac Q pT A R X pS T G G Kthioac A P
C15	0.02	0.03	277.41	155000	-3.29	371.62	0.66	0.52		C16	A R pT Kme2 Q T A R X S pT G G K A P		K16	A R pT Kac Q pT A R X S pT G G Kac A P
C16	0.01	0.02	345.71	328000	-1.94	746.89	0.56	0.38		C17	A R pT Kme2 Q T A R X S T G G Kac A P		K17	A R pT Kac Q pT A R X S pT G G Kthioac A P
C17	0.01	0.01	94.87	55900	-4	329.13	0.79	0.67		C18	A R pT Kme2 Q T A R X S T G G Kthioac A P		K18	A R pT Kac Q T A R X pS pT G G Kac A P
C18	0.02	0.01	128.66	77200	-4.47	295.96	0.89	0.85		C19	A R pT Kme3 Q pT A R X S T G G K A P		K19	A R pT Kac Q T A R X pS pT G G Kthioac A P
C19	0.05	0.06	2.79	4.14	-6.79	2.04	0.55	0.27		C20	A R pT Kme3 Q T A R X pS T G G K A P		K20	A R pT Kthioac Q pT A R X pS pT G G K A P
C20	0.02	0.03	198.19	114000	-3.46	378.47	0.67	0.64		C21	A R pT Kme3 Q T A R X S pT G G K A P		K21	A R pT Kthioac Q pT A R X pS T G G Kac A P
C21	0.01	0.01	7.95	2090	-4.84	154.82	0.77	1.49		C22	A R pT Kme3 Q T A R X S T G G Kac A P		K22	A R pT Kthioac Q pT A R X pS T G G Kthioac A P
C22	0.01	0.02	5.81	652.31	-6.3	45.08	1.23	3.6		C23	A R pT Kme3 Q T A R X S T G G Kthioac A P		K23	A R pT Kthioac Q pT A R X S pT G G Kac A P
C23	0.01	0.01	133.21	92100	-4.54	316.9	0.96	0.78		C24	A R pT Kac Q pT A R X S T G G K A P		K24	A R pT Kthioac Q pT A R X S pT G G Kthioac A P
C24	0.06	0.04	1.15	0.16	-8.06	0.17	1	0.29		D 1	A R pT Kac Q T A R X pS T G G K A P		L 1	A R pT Kthioac Q T A R X pS pT G G Kac A P
D 1	0.01	0.02	428.17	456000	-1.9	827.04	0.56	0.37		D 2	A R pT Kac Q T A R X S pT G G K A P		L 2	A R pT Kthioac Q T A R X pS pT G G Kthioac A P
D 2	0	0.03	178.73	127000	-0.65	733.41	0.42	0.35		D 3	A R pT Kac Q T A R X S T G G Kac A P		L 3	A R pT K Q pT A R X pS pT G G Kac A P
D 3	0.01	0.01	138.24	133000	-2.42	674.52	0.62	0.36		D 4	A R pT Kac Q T A R X S T G G Kthioac A P		L 4	A R pT K Q pT A R X pS pT G G Kthioac A P
D 4	0.02	0.01	120.6	79500	-4.68	302.34	0.96	1		D 5	A R pT Kthioac Q pT A R X S T G G K A P		L 5	A R T Kme1 Q pT A R X pS pT G G Kac A P
D 5	0.03	0.08	2.11	2.96	-7.2	1.91	0.61	0.44		D 6	A R pT Kthioac Q T A R X pS T G G K A P		L 6	A R T Kme1 Q pT A R X pS pT G G Kthioac A P
D 6	0.01	0.03	303.5	212000	-2.94	485.59	0.63	0.5		D 7	A R pT Kthioac Q T A R X S pT G G K A P		L 7	A R T Kme2 Q pT A R X pS pT G G Kac A P
D 7	0.01	0.02	201.48	203000	-1.26	917.36	0.48	0.43		D 8	A R pT Kthioac Q T A R X S T G G Kac A P		L 8	A R T Kme2 Q pT A R X pS pT G G Kthioac A P
D 8	0.01	0.01	105.65	109000	-4.23	518.81	0.87	1.02		D 9	A R pT Kthioac Q T A R X S T G G Kthioac A P		L 9	A R T Kme3 Q pT A R X pS pT G G Kac A P
D 9	0.01	0.02	13.17	2090	-5.35	84.09	0.87	1.51		D10	A R pT K Q pT A R X pS T G G K A P		L10	A R T Kme3 Q pT A R X pS pT G G Kthioac A P
D10	0.01	0.03	195.95	91600	-2.51	374.76	0.55	0.41		D11	A R pT K Q pT A R X S pT G G K A P		L11	A R T Kac Q pT A R X pS pT G G Kac A P
D11	0	0.04	151.08	165000	-0.14	1210	0.39	0.5		D12	A R pT K Q pT A R X S T G G Kac A P		L12	A R T Kac Q pT A R X pS pT G G Kthioac A P
D12	0.01	0.01	22.92	7000	-4.71	171.88	0.8	1.19		D13	A R pT K Q pT A R X S T G G Kthioac A P		L13	A R T Kthioac Q pT A R X pS pT G G Kac A P
D13	0.01	0.02	22.98	6870	-5.27	142.93	0.94	1.79		D14	A R pT K Q T A R X pS pT G G K A P		L14	A R T Kthioac Q pT A R X pS pT G G Kthioac A P
D14	0.02	0.02	371.75	721000	-0.98	1700	0.5	0.49		D15	A R pT K Q T A R X pS T G G Kac A P		L15	A R pT Kme1 Q pT A R X pS pT G G Kac A P	6 PTMs
D15	0.01	0.01	9.49	1690	-4.2	133.48	0.61	0.91		D16	A R pT K Q T A R X pS T G G Kthioac A P		L16	A R pT Kme1 Q pT A R X pS pT G G Kthioac A P
D16	0.01	0.01	12.51	3990	-3.76	235.28	0.61	0.89		D17	A R pT K Q T A R X S pT G G Kac A P		L17	A R pT Kme2 Q pT A R X pS pT G G Kac A P
D17	0.01	0.01	17.08	6900	-3.07	329.35	0.54	0.74		D18	A R pT K Q T A R X S pT G G Kthioac A P		L18	A R pT Kme2 Q pT A R X pS pT G G Kthioac A P
D18	0.01	0.01	14.51	4990	-4.24	222.49	0.69	1.11		D19	A R T Kme1 Q pT A R X pS T G G K A P		L19	A R pT Kme3 Q pT A R X pS pT G G Kac A P
D19	0.02	0.02	361.42	323000	-2.57	632.6	0.62	0.42		D20	A R T Kme1 Q pT A R X S pT G G K A P		L20	A R pT Kme3 Q pT A R X pS pT G G Kthioac A P
D20	0.02	0.02	72.06	42800	-2.66	484.88	0.54	0.67		D21	A R T Kme1 Q pT A R X S T G G Kac A P		L21	A R pT Kac Q pT A R X pS pT G G Kac A P
D21	0.01	0.01	10.96	3280	-5.74	123.41	1.11	2.91		D22	A R T Kme1 Q pT A R X S T G G Kthioac A P		L22	A R pT Kac Q pT A R X pS pT G G Kthioac A P
D22	0.01	0.02	6.98	1550	-6.11	85.96	1.22	4.29		D23	A R T Kme1 Q T A R X pS pT G G K A P		L23	A R pT Kthioac Q pT A R X pS pT G G Kac A P
D23	-0.01	0.05	91.85	83000	2.22	1400	0.28	0.47		D24	A R T Kme1 Q T A R X pS T G G Kac A P		L24	A R pT Kthioac Q pT A R X pS pT G G Kthioac A P
D24	0.01	0.01	9.57	1970	-4.35	141.06	0.66	0.94		E 1	A R T Kme1 Q T A R X pS T G G Kthioac A P		M 1	S T G G K A P R X Q L A T K A A	H3 10-25 (K18X)
E 1	0	0.01	78.95	137000	-0.5	1680	0.45	0.5		E 2	A R T Kme1 Q T A R X S pT G G Kac A P		M 2	pS T G G K A P R X Q L A T K A A	1 PTM
E 2	0	0.01	13.34	4000	-2.19	303.11	0.44	0.55		E 3	A R T Kme1 Q T A R X S pT G G Kthioac A P		M 3	S pT G G K A P R X Q L A T K A A
E 3	0.01	0.01	158.47	320000	-1.7	1520	0.58	0.44		E 4	A R T Kme2 Q pT A R X pS T G G K A P		M 4	S T G G Kac A P R X Q L A T K A A
E 4	0.01	0.02	675.27	894000	-2.27	912.53	0.63	0.35		E 5	A R T Kme2 Q pT A R X S pT G G K A P		M 5	S T G G Kthioac A P R X Q L A T K A A
E 5	0.01	0.02	59.64	8470	-2.67	132.59	0.48	0.3		E 6	A R T Kme2 Q pT A R X S T G G Kac A P		M 6	S T G G K A P R X Q L A T Kme1 A A
E 6	0.01	0.01	89.23	74200	-4.85	364.58	1	1.46		E 7	A R T Kme2 Q pT A R X S T G G Kthioac A P		M 7	S T G G K A P R X Q L A T Kac A A
E 7	0.01	0.01	37.06	14200	-4.87	192.94	0.89	1.27		E 8	A R T Kme2 Q T A R X pS pT G G K A P		M 8	S T G G K A P R X Q L A T Kthioac A A
E 8	-0.01	0.04	0.53	1.29	-6.65	5	0.36	0.38		E 9	A R T Kme2 Q T A R X pS T G G Kac A P		M 9	pS pT G G K A P R X Q L A T K A A	2 PTMs
E 9	0	0.02	8.87	2160	-2.13	277.84	0.4	0.68		E10	A R T Kme2 Q T A R X pS T G G Kthioac A P		M10	pS T G G Kac A P R X Q L A T K A A
E10	0.01	0.01	0.98	28.39	-5.05	31.94	0.48	0.82		E11	A R T Kme2 Q T A R X S pT G G Kac A P		M11	pS T G G Kthioac A P R X Q L A T K A A
E11	0	0.02	0.44	4.74	-5.58	17.59	0.38	0.69		E12	A R T Kme2 Q T A R X S pT G G Kthioac A P		M12	pS T G G K A P R X Q L A T Kme1 A A
E12	0	0.02	3.8	428.59	-2.59	150.5	0.35	0.71		E13	A R T Kme3 Q pT A R X pS T G G K A P		M13	pS T G G K A P R X Q L A T Kac A A
E13	0.01	0.02	185.55	100000	-2.6	414.3	0.57	0.41		E14	A R T Kme3 Q pT A R X S pT G G K A P		M14	pS T G G K A P R X Q L A T Kthioac A A
E14	0.01	0.03	12.67	401.3	-4.27	30.81	0.49	0.35		E15	A R T Kme3 Q pT A R X S T G G Kac A P		M15	S pT G G Kac A P R X Q L A T K A A
E15	0.01	0.01	21.37	5090	-5.19	116.66	0.92	1.31		E16	A R T Kme3 Q pT A R X S T G G Kthioac A P		M16	S pT G G Kthioac A P R X Q L A T K A A
E16	0.01	0.02	15.61	4440	-5.63	124.44	1.05	2.6		E17	A R T Kme3 Q T A R X pS pT G G K A P		M17	S pT G G K A P R X Q L A T Kme1 A A
E17	-0.03	0.17	4.05	352.34	0.02	235.31	0.19	0.76		E18	A R T Kme3 Q T A R X pS T G G Kac A P		M18	S pT G G K A P R X Q L A T Kac A A
E18	0.01	0.01	5.7	3220	-3.07	516.72	0.49	1.63		E19	A R T Kme3 Q T A R X pS T G G Kthioac A P		M19	S pT G G K A P R X Q L A T Kthioac A A
E19	0.01	0.01	9.46	4780	-3.62	384.41	0.59	1.33		E20	A R T Kme3 Q T A R X S pT G G Kac A P		M20	S T G G Kac A P R X Q L A T Kme1 A A
E20	0.01	0.01	7.41	2410	-3.97	245.75	0.6	1.29		E21	A R T Kme3 Q T A R X S pT G G Kthioac A P		M21	S T G G Kac A P R X Q L A T Kac A A
E21	0.01	0.03	40.25	11700	-3.11	250.44	0.52	0.69		E22	A R T Kac Q pT A R X pS T G G K A P		M22	S T G G Kac A P R X Q L A T Kthioac A A
E22	0.02	0.03	60.37	17200	-4.42	172.48	0.74	0.93		E23	A R T Kac Q pT A R X S pT G G K A P		M23	S T G G Kthioac A P R X Q L A T Kme1 A A
E23	0.01	0.02	60.64	36200	-1.3	618.4	0.42	0.54		E24	A R T Kac Q pT A R X S T G G Kac A P		M24	S T G G Kthioac A P R X Q L A T Kac A A
E24	0.01	0.01	1.98	191.11	-6.53	35.96	1.38	4.78		F 1	A R T Kac Q pT A R X S T G G Kthioac A P		N 1	S T G G Kthioac A P R X Q L A T Kthioac A A
F 1	0.01	0.01	15.79	6250	-5.31	177.08	1	2.02		F 2	A R T Kac Q T A R X pS pT G G K A P		N 2	pS pT G G Kac A P R X Q L A T K A A	3 PTMs
F 2	0	0.05	161.35	294000	1.9	2470	0.32	0.55		F 3	A R T Kac Q T A R X pS T G G Kac A P		N 3	pS pT G G Kthioac A P R X Q L A T K A A
F 3	0	0.01	21.82	12900	-1.17	634.72	0.41	0.56		F 4	A R T Kac Q T A R X pS T G G Kthioac A P		N 4	pS pT G G K A P R X Q L A T Kme1 A A
F 4	0.01	0.01	108.22	183000	-1.55	1370	0.54	0.49		F 5	A R T Kac Q T A R X S pT G G Kac A P		N 5	pS pT G G K A P R X Q L A T Kac A A
F 5	0.01	0.01	162.17	437000	-2.33	1810	0.65	0.63		F 6	A R T Kac Q T A R X S pT G G Kthioac A P		N 6	pS pT G G K A P R X Q L A T Kthioac A A
F 6	0.01	0.01	27.19	12900	-3.06	367.04	0.57	0.69		F 7	A R T Kthioac Q pT A R X pS T G G K A P		N 7	pS T G G Kac A P R X Q L A T Kme1 A A
F 7	0.01	0.03	200.69	132000	-2.66	496.77	0.58	0.51		F 8	A R T Kthioac Q pT A R X S pT G G K A P		N 8	pS T G G Kac A P R X Q L A T Kac A A
F 8	0.01	0.03	303.26	431000	-0.79	1330	0.47	0.43		F 9	A R T Kthioac Q pT A R X S T G G Kac A P		N 9	pS T G G Kac A P R X Q L A T Kthioac A A
F 9	0.01	0.01	152.09	202000	-4.1	655.76	0.88	0.94		F10	A R T Kthioac Q pT A R X S T G G Kthioac A P		N10	pS T G G Kthioac A P R X Q L A T Kme1 A A
F10	0.01	0.01	83.94	80100	-3.48	578.07	0.72	0.71		F11	A R T Kthioac Q T A R X pS pT G G K A P		N11	pS T G G Kthioac A P R X Q L A T Kac A A
F11	-0.01	0.07	0.78	6.4	-5.42	18.09	0.3	0.57		F12	A R T Kthioac Q T A R X pS T G G Kac A P		N12	pS T G G Kthioac A P R X Q L A T Kthioac A A
F12	0	0.04	5.45	1990	-0.65	572.44	0.29	1.1		F13	A R T Kthioac Q T A R X pS T G G Kthioac A P		N13	S pT G G Kac A P R X Q L A T Kme1 A A
F13	0.01	0.01	3.57	608.57	-3.68	166.08	0.48	1.08		F14	A R T Kthioac Q T A R X S pT G G Kac A P		N14	S pT G G Kac A P R X Q L A T Kac A A
F14	0.01	0.02	0.95	43.96	-4.34	61.07	0.4	0.96		F15	A R T Kthioac Q T A R X S pT G G Kthioac A P		N15	S pT G G Kac A P R X Q L A T Kthioac A A
F15	0.01	0.02	9.25	4910	-2.36	533.32	0.45	1.11		F16	A R T K Q pT A R X pS pT G G K A P		N16	S pT G G Kthioac A P R X Q L A T Kme1 A A
F16	0.01	0.03	40.71	26700	-1.09	732.73	0.4	0.71		F17	A R T K Q pT A R X pS T G G Kac A P		N17	S pT G G Kthioac A P R X Q L A T Kac A A
F17	0.01	0.01	12.1	8640	-2.62	637.8	0.5	1.18		F18	A R T K Q pT A R X pS T G G Kthioac A P		N18	S pT G G Kthioac A P R X Q L A T Kthioac A A
F18	0.01	0.02	11.69	12300	-1.94	1050	0.45	1.42		F19	A R T K Q pT A R X S pT G G Kac A P		N19	pS pT G G Kac A P R X Q L A T Kme1 A A	4 PTMs
F19	0.01	0.01	5.28	2130	-3.13	380.98	0.48	1.38		F20	A R T K Q pT A R X S pT G G Kthioac A P		N20	pS pT G G Kac A P R X Q L A T Kac A A
F20	0.01	0.01	9.16	9120	-4.47	572.92	0.77	2.84		F21	A R T K Q T A R X pS pT G G Kac A P		N21	pS pT G G Kac A P R X Q L A T Kthioac A A
F21	0.01	0.02	3.8	1240	-2.44	393.04	0.38	1.37		F22	A R T K Q T A R X pS pT G G Kthioac A P		N22	pS pT G G Kthioac A P R X Q L A T Kme1 A A
F22	0.01	0.01	11.32	4940	-2.69	407.09	0.48	0.93		F23	A R pT Kme1 Q pT A R X pS T G G K A P	4 PTMs	N23	pS pT G G Kthioac A P R X Q L A T Kac A A
F23	0.01	0.03	59.56	12700	-2.87	189.95	0.5	0.45		F24	A R pT Kme1 Q pT A R X S pT G G K A P		N24	pS pT G G Kthioac A P R X Q L A T Kthioac A A
F24	0.02	0.02	32.4	20000	-3.1	483.42	0.56	0.98		G 1	A R pT Kme1 Q pT A R X S T G G Kac A P		O 1	G K G G K G L G X G G A K R H R	H4 4-19 (K12X)
G 1	0.01	0.01	15.29	6870	-5.38	196.45	1.03	2.41		G 2	A R pT Kme1 Q pT A R X S T G G Kthioac A P		O 2	G Kac G G K G L G X G G A K R H R	1 PTM
G 2	0.01	0.02	20.39	12900	-5.52	255.24	1.11	3.49		G 3	A R pT Kme1 Q T A R X pS pT G G K A P		O 3	G Kthioac G G K G L G X G G A K R H R
G 3	-0.01	0.06	92.83	88300	2.44	1520	0.28	0.51		G 4	A R pT Kme1 Q T A R X pS T G G Kac A P		O 4	G K G G Kac G L G X G G A K R H R
G 4	0.01	0.01	27.29	21400	-1.66	746.87	0.46	0.65		G 5	A R pT Kme1 Q T A R X pS T G G Kthioac A P		O 5	G K G G Kthioac G L G X G G A K R H R
G 5	0	0.01	22.28	12100	-1.22	586.5	0.41	0.56		G 6	A R pT Kme1 Q T A R X S pT G G Kac A P		O 6	G K G G K G L G X G G A Kac R H R
G 6	0	0.02	94.43	190000	1.45	2520	0.35	0.52		G 7	A R pT Kme1 Q T A R X S pT G G Kthioac A P		O 7	G K G G K G L G X G G A Kthioac R H R
G 7	0	0.02	54.9	57000	0.15	1230	0.37	0.53		G 8	A R pT Kme2 Q pT A R X pS T G G K A P		O 8	G Kac G G Kac G L G X G G A K R H R	2 PTMs
G 8	0	0.02	134.67	32300	-2.31	213.1	0.5	0.28		G 9	A R pT Kme2 Q pT A R X S pT G G K A P		O 9	G Kac G G Kthioac G L G X G G A K R H R
G 9	0.01	0.03	304.72	406000	-0.81	1240	0.47	0.42		G10	A R pT Kme2 Q pT A R X S T G G Kac A P		O10	G Kac G G K G L G X G G A Kac R H R
G10	0.01	0.02	45.43	18900	-4.66	219.54	0.84	1.15		G11	A R pT Kme2 Q pT A R X S T G G Kthioac A P		O11	G Kac G G K G L G X G G A Kthioac R H R
G11	0.01	0.01	22.76	6510	-3.54	217.53	0.59	0.68		G12	A R pT Kme2 Q T A R X pS pT G G K A P		O12	G Kthioac G G Kac G L G X G G A K R H R
G12	-0.04	0.23	12.27	3840	3.4	847.18	0.17	0.88		G13	A R pT Kme2 Q T A R X pS T G G Kac A P		O13	G Kthioac G G Kthioac G L G X G G A K R H R
G13	0	0.08	3.67	1250	0.69	728.03	0.22	1.34		G14	A R pT Kme2 Q T A R X pS T G G Kthioac A P		O14	G Kthioac G G K G L G X G G A Kac R H R
G14	-0.01	0.21	1.73	533.48	2.53	1030	0.15	1.88		G15	A R pT Kme2 Q T A R X S pT G G Kac A P		O15	G Kthioac G G K G L G X G G A Kthioac R H R
G15	0	0.02	13.61	13000	-0.5	1190	0.36	1.06		G16	A R pT Kme2 Q T A R X S pT G G Kthioac A P		O16	G K G G Kac G L G X G G A Kac R H R
G16	0.01	0.02	18.95	16400	-1.39	922.94	0.41	0.98		G17	A R pT Kme3 Q pT A R X pS T G G K A P		O17	G K G G Kac G L G X G G A Kthioac R H R
G17	0.02	0.03	96.28	50400	-3.63	349.79	0.66	0.8		G18	A R pT Kme3 Q pT A R X S pT G G K A P		O18	G K G G Kthioac G L G X G G A Kac R H R
G18	0.02	0.03	84.54	55500	-2.44	550.87	0.53	0.67		G19	A R pT Kme3 Q pT A R X S T G G Kac A P		O19	G K G G Kthioac G L G X G G A Kthioac R H R
G19	0.02	0.02	10.34	3770	-6.09	129.88	1.3	5.32		G20	A R pT Kme3 Q pT A R X S T G G Kthioac A P		O20	G Kac G G Kac G L G X G G A Kac R H R	3 PTMs
G20	0.01	0.01	18.2	6320	-5.22	165.79	0.94	1.87		G21	A R pT Kme3 Q T A R X pS pT G G K A P		O21	G Kac G G Kac G L G X G G A Kthioac R H R
G21	0	0.09	0.47	2.93	-6.46	13.41	0.34	0.85		G22	A R pT Kme3 Q T A R X pS T G G Kac A P		O22	G Kac G G Kthioac G L G X G G A Kac R H R
G22	0	0.07	0.52	49.37	-3.14	211.77	0.25	2.09		G23	A R pT Kme3 Q T A R X pS T G G Kthioac A P		O23	G Kac G G Kthioac G L G X G G A Kthioac R H R
G23	0	0.05	2.27	908.86	-0.79	707.73	0.27	1.86		G24	A R pT Kme3 Q T A R X S pT G G Kac A P		O24	G Kthioac G G Kac G L G X G G A Kac R H R
G24	-0.16	50.64	0.09	8.83	-15.75	2360	0.06	9.45		H 1	A R pT Kme3 Q T A R X S pT G G Kthioac A P		P 1	G Kthioac G G Kac G L G X G G A Kthioac R H R
H 1	0	0.05	7.26	2920	-0.29	641.75	0.29	1.04		H 2	A R pT Kac Q pT A R X pS T G G K A P		P 2	G Kthioac G G Kthioac G L G X G G A Kac R H R
H 2	0.02	0.02	551.07	1070000	-2.72	1240	0.68	0.62		H 3	A R pT Kac Q pT A R X S pT G G K A P		P 3	G Kthioac G G Kthioac G L G X G G A Kthioac R H R
H 3	0.01	0.02	516.89	967000	-1.27	1540	0.53	0.43		H 4	A R pT Kac Q pT A R X S T G G Kac A P		P 4	L G K G G A X R H R K V L R D N	H4 10-25 (K16X)
H 4	0.02	0.02	37.12	23000	-5.26	263.06	1.05	2.32		H 5	A R pT Kac Q pT A R X S T G G Kthioac A P		P 5	L G Kac G G A X R H R K V L R D N	1 PTM
H 5	0.01	0.01	32.29	18800	-5.14	256.1	1.01	1.93		H 6	A R pT Kac Q T A R X pS pT G G K A P		P 6	L G Kthioac G G A X R H R K V L R D N
H 6	-0.02	0.12	54.27	47400	4.04	1780	0.22	0.66		H 7	A R pT Kac Q T A R X pS T G G Kac A P		P 7	L G K G G A X R H R Kme1 V L R D N
H 7	0	0.02	0.14	0.38	-7.16	5.77	0.39	0.68		H 8	A R pT Kac Q T A R X pS T G G Kthioac A P		P 8	L G K G G A X R H R Kme2 V L R D N
H 8	0	0.04	11.45	4100	0.5	596.02	0.27	0.69		H 9	A R pT Kac Q T A R X S pT G G Kac A P		P 9	L G K G G A X R H R Kme3 V L R D N
H 9	0	0.02	0.19	0.58	-6.85	5.84	0.42	0.6		H10	A R pT Kac Q T A R X S pT G G Kthioac A P		P10	L G Kac G G A X R H R Kme1 V L R D N	2 PTMs
H10	0	0.02	0.16	0.31	-7.3	3.58	0.47	0.61		H11	A R pT Kthioac Q pT A R X pS T G G K A P		P11	L G Kac G G A X R H R Kme2 V L R D N
H11	0.01	0.02	355.47	350000	-1.3	854.21	0.5	0.33		H12	A R pT Kthioac Q pT A R X S pT G G K A P		P12	L G Kac G G A X R H R Kme3 V L R D N
H12	0.01	0.03	138.42	146000	0	1190	0.39	0.48		H13	A R pT Kthioac Q pT A R X S T G G Kac A P		P13	L G Kthioac G G A X R H R Kme1 V L R D N
H13	0.01	0.01	15.9	4530	-4.53	171.89	0.74	1.08		H14	A R pT Kthioac Q pT A R X S T G G Kthioac A P		P14	L G Kthioac G G A X R H R Kme2 V L R D N
H14	0.01	0.01	26.08	11600	-4.51	245.71	0.8	1.16		H15	A R pT Kthioac Q T A R X pS pT G G K A P		P15	L G Kthioac G G A X R H R Kme3 V L R D N
H15	-0.01	0.1	25.06	16000	2.46	1230	0.23	0.8		H16	A R pT Kthioac Q T A R X pS T G G Kac A P		P16	-
H16	-0.8	523.45	0.11	5.5	-27.21	6690	0.05	6.5		H17	A R pT Kthioac Q T A R X pS T G G Kthioac A P		P17	-
H17	0	0.05	9.03	7150	0.83	1320	0.27	1.3		H18	A R pT Kthioac Q T A R X S pT G G Kac A P		P18	-
H18	-0.01	0.38	1.46	506.37	2.76	1330	0.13	2.6		H19	A R pT Kthioac Q T A R X S pT G G Kthioac A P		P19	-
H19	0.01	0.02	7.23	6170	-2	931.29	0.41	1.79		H20	A R pT K Q pT A R X pS pT G G K A P		P20	-
H20	-0.04	0.41	2.6	289.96	1.07	417.49	0.14	1.23		H21	A R pT K Q pT A R X pS T G G Kac A P		P21	-
H21	-0.04	1.36	0.05	0.43	-10.54	52.65	0.18	3.17		H22	A R pT K Q pT A R X pS T G G Kthioac A P		P22	-
H22	-0.08	5.76	0.04	0.24	-12.99	194.39	0.18	3.92		H23	A R pT K Q pT A R X S pT G G Kac A P		P23	-
H23	0	0.13	0.03	0.03	-10.06	9.7	0.49	3.41		H24	A R pT K Q pT A R X S pT G G Kthioac A P		P24	-
H24	-0.39	301.19	0.06	3.65	-22.41	5870	0.07	10.58
I 1	0	0.01	0.05	0.02	-8.88	0.58	0.9	1.1
I 2	-0.02	0.21	0.12	0.47	-8.32	6.88	0.26	1.29
I 3	-0.06	0.47	25.52	17200	6.24	2040	0.15	1.1
I 4	-0.04	1.08	7.55	11400	10.16	6730	0.11	3.14
I 5	-0.01	0.13	9.56	7360	2.4	1640	0.21	1.47
I 6	0.01	0.01	0.05	0.01	-9	0.48	0.86	0.86
I 7	0.01	0.01	0.05	0.01	-8.96	0.29	1.77	1.45
I 8	0.01	0.01	0.05	0.01	-9.02	0.32	1.75	1.5
I 9	0.01	0.01	0.05	0.01	-9.03	0.4	1.22	1.17
I10	0.01	0.01	0.13	0.02	-8.79	0.22	1.14	0.64
I11	0.01	0.01	0.06	0.01	-8.83	0.47	0.9	0.89
I12	0.01	0.01	0.04	0.01	-9.07	0.59	1.05	1.4
I13	0.01	0.01	0.04	0.01	-9.3	0.63	0.99	1.42
I14	0.01	0.02	0.04	0.01	-9.55	0.84	0.96	1.66
I15	0.01	0.01	0.04	0.01	-9.28	0.76	1.03	1.82
I16	0	0.07	0.04	0.01	-10.08	2.72	0.65	1.61
I17	0.01	0.03	0.11	0.03	-8.95	0.53	0.7	0.7
I18	0.01	0.02	0.03	0.01	-9.83	1.2	1.27	3.53
I19	0.01	0.03	0.03	0.01	-9.9	2.21	0.95	3.55
I20
I21	0.01	0.01	0.02	0.01	-9.82	1.25	1.97	6.76
I22	0.01	0.01	0.03	0.01	-9.75	1.39	1.49	5.1
I23	-0.01	0.21	0.04	0.03	-10.27	8.29	0.45	2.08
I24	-0.02	0.35	1.07	73.2	-2.15	234.69	0.17	1.71
J 1	0.01	0.02	0.04	0.01	-9.96	19600000000000	36.89	5320000000000000
J 2	0.01	0.02	0.05	0.01	-10.06	34900000000	20.8	18300000000000
J 3	0.01	0.02	0.06	0.01	-10	1360	9.29	130000
J 4	0.01	0.02	0.05	0.01	-9.94	43400000000000	31.12	8770000000000000
J 5	0.01	0.02	0.05	0.01	-9.75	0.82	3.22	7.17
J 6	0	0.04	0.06	0.02	-9.47	1.13	0.64	1.12
J 7	0	0.05	0.2	0.18	-8.19	1.56	0.42	0.5
J 8	0.01	0.01	0.05	0.01	-9.13	0.49	1.07	1.21
J 9	0.01	0.01	0.04	0.01	-9.24	0.43	2.13	4.06
J10	0.02	0.01	0.04	0.01	-9.2	0.59	2.69	7.02
J11	0.01	0.01	0.04	0.01	-9.2	0.58	2.02	4.27
J12	0.01	0.02	0.04	0.01	-9.65	0.93	1.27	2.88
J13	0.02	0.01	0.04	0.01	-9.38	5300	10.3	3720000
J14	0.01	0.02	0.04	0.01	-9.65	1.08	1.09	2.55
J15	0	0.12	0.04	0.01	-10.26	4.76	0.69	2.63
J16	0	0.06	0.14	0.07	-8.95	0.8	0.52	0.73
J17	0	0.14	0.04	0.01	-10.46	4.64	0.86	3.29
J18
J19
J20	0	0.75	0.03	0.01	-10.8	16.86	1.12	11.25
J21
J22	0.02	0.01	0.03	0.01	-9.76	1.29	1.94	6.46
J23	-0.14	4.97	0.56	31.29	-4.16	369.55	0.08	2.95
J24	0.01	0.12	0.03	0.01	-10.17	597.21	6.64	55100
K 1	0.01	0.01	0.05	28600000000000	-9.59	1.02e+29	241.19	4.81e+31
K 2	0.01	0.02	0.06	0.01	-9.96	533.16	8.99	34700
K 3	0.01	0.02	0.06	0.01	-10.03	238000000	18.02	59600000000
K 4	0.01	0.02	0.06	0.01	-9.99	481.84	8.7	37500
K 5	0.01	0.02	0.07	0.01	-9.98	361.32	8.55	27000
K 6	-0.18	2.76	0.42	4.74	-8.07	24.88	0.12	1.53
K 7	0.01	0.02	0.06	0.01	-9.76	0.5	1.64	2.06
K 8	0.01	0.02	0.05	0.01	-9.58	0.71	0.89	1.19
K 9	-0.01	0.17	0.14	0.71	-7.64	13.86	0.23	1.22
K10	0.01	0.02	0.07	0.02	-9.05	0.73	0.64	0.87
K11	0.01	0.01	0.05	0.01	-9.37	0.57	1.21	1.94
K12	0.01	0.02	0.05	0.01	-9.51	0.75	1.06	1.83
K13	0.01	0.03	0.12	0.04	-8.89	0.61	0.59	0.62
K14	0.01	0.02	0.05	0.01	-9.39	0.82	0.93	1.62
K15	-0.88	219.68	0.05	0.03	-14.6	308.66	0.38	2.61
K16	-0.21	15.02	0.07	0.22	-14.25	194.42	0.18	2.52
K17	-0.97	764.49	0.13	6.82	-27.54	7845.34	0.06	7.37
K18
K19	-0.19	30.39	0.03	0.01	-12.56	120.91	0.59	4.64
K20	0.01	0.1	18.35	13500	0.33	1170	0.28	1.32
K21	0.02	0.01	0.03	0.01	-9.53	0.94	1.94	8.33
K22	0.01	0.02	0.03	0.01	-9.85	1.26	1.24	3.55
K23	0.01	0.01	0.03	0.01	-10.08	6630	10.16	3090000
K24
L 1	0.01	0.08	38.9	43400	0.75	1630	0.3	1.08
L 2	0	0.15	27.4	22300	1.9	1500	0.24	1.13
L 3	0	0.14	25.59	18400	1.43	1280	0.25	1.12
L 4	0.01	0.09	34.63	26600	0.27	1120	0.31	1
L 5	0	0.14	25.59	19500	1.33	1340	0.26	1.17
L 6	-0.06	1.48	10.49	11000	9.51	4770	0.11	2.6
L 7	-0.62	139.61	0.28	15.9	-18.22	2130	0.05	5.46
L 8	-0.21	23.12	1.44	664.4	9.92	7220	0.04	5.78
L 9	0.02	0.02	54.85	34200	-2.92	481.8	0.57	0.75
L10	0.01	0.03	0.19	0.29	-7.45	3.13	0.41	0.5
L11	0	0.04	0.16	0.22	-7.84	3.06	0.36	0.55
L12	0.01	0.03	0.08	0.04	-8.84	0.89	0.53	0.77
L13	0	0.08	0.07	0.06	-9.21	1.64	0.41	1.09
L14	0.01	0.04	0.07	0.05	-8.85	1.25	0.47	0.95
L15	0	0.13	1.66	129.95	-1.47	203.6	0.2	1.08
L16	0.02	0.02	32.26	17500	-1.93	528.35	0.45	0.66
L17	0.02	0.03	7.25	2300	-2.25	373.6	0.39	1.07
L18	-0.07	5.78	0.27	26.11	-4.63	673.61	0.07	5.5
L19	-0.06	8.44	0.53	252.31	4.02	5230	0.06	8.94
L20	0.02	0.04	6.31	5610	-0.54	1280	0.31	1.83
L21	-0.06	9	0.57	308.81	4.85	6050	0.06	9.31
L22	0.01	0.02	0.04	0.01	-9.58	0.84	1.31	2.95
L23	-0.69	217.25	0.05	0.22	-17.63	871.49	0.18	3.52
L24	0.01	0.01	0.04	0.01	-10.07	516.77	8.41	161000
M 1	0.07	0.04	1.22	0.28	-7.96	0.28	0.92	0.34
M 2	0.03	0.05	473.97	211000	-2.03	376.4	0.52	0.3
M 3	0.09	0.03	1.06	0.1	-8.21	0.12	1.18	0.31
M 4	0.07	0.06	1.29	0.43	-7.9	0.44	0.8	0.36
M 5	0.08	0.04	1.23	0.25	-8.02	0.28	0.83	0.28
M 6	0.04	0.03	614.32	925000	-2.45	1030	0.64	0.49
M 7	0.03	0.03	81.61	85200	-2.2	882.69	0.52	0.84
M 8	0.02	0.04	59.54	38300	-0.55	758.47	0.37	0.57
M 9	0.02	0.04	230.9	78800	-2.16	298.92	0.5	0.31
M10	0.04	0.04	0.91	0.23	-7.97	0.32	0.86	0.34
M11	0.03	0.03	599.57	215000	-2.35	276.72	0.57	0.21
M12	0.02	0.03	75.52	36000	-0.71	549.23	0.38	0.43
M13	0.02	0.03	0.36	1.12	-6.66	6	0.4	0.52
M14	0.02	0.02	0.48	1.22	-6.71	3.75	0.51	0.43
M15	0.04	0.05	30.44	1270	-4.55	34.73	0.57	0.43
M16	0.04	0.07	2.54	3.95	-6.93	2.12	0.57	0.34
M17	0.03	0.03	45.2	11500	-4.21	170.78	0.67	0.9
M18	0.03	0.02	17.96	9370	-3.98	354.88	0.66	1.41
M19	0.03	0.01	25.06	15600	-4.73	325.98	0.85	1.87
M20	0.04	0.03	153.78	79800	-4.23	288.4	0.79	0.85
M21	0.03	0.02	20	16300	-4.23	492.7	0.74	1.95
M22	0.04	0.02	19.81	16500	-5.5	335.75	1.11	4.37
M23	0.03	0.02	75.06	52600	-4.34	377.28	0.82	1.2
M24	0.03	0.03	26.22	30100	-3	918.49	0.55	1.79
N 1	0.06	0.04	417.23	613000	-1.03	1340	0.48	0.5
N 2	0.08	0.06	1.61	0.91	-7.59	0.89	0.59	0.28
N 3	0.06	0.11	75.52	8190	-2.41	125.56	0.39	0.4
N 4	0.07	0.11	32.14	3230	-2.81	121.59	0.39	0.57
N 5	0.03	0.2	15.7	1820	-1.86	193.67	0.29	0.81
N 6	0.04	0.12	44.06	18000	-0.61	573.02	0.32	0.81
N 7	0.06	0.06	84.36	44100	-1.42	562.97	0.41	0.63
N 8	0.02	0.16	4.46	259.38	-2.36	120.85	0.25	0.81
N 9	0.03	0.06	0.7	2.24	-6.6	6.51	0.38	0.51
N10	0.03	0.05	129.47	55700	-1.05	472.76	0.4	0.41
N11	0.03	0.04	48.4	13400	-1.01	340.95	0.36	0.43
N12	0.03	0.03	0.35	0.47	-7.37	2.68	0.44	0.44
N13	0.06	0.04	162.92	81000	-1.92	457.73	0.48	0.46
N14	0.06	0.04	29.94	5560	-2.88	183.56	0.46	0.59
N15	0.04	0.04	43.68	9510	-1.7	247.16	0.39	0.42
N16	0.05	0.03	349.55	195000	-2.69	406.26	0.6	0.37
N17	0.04	0.02	199.97	217000	-1.42	966.04	0.49	0.49
N18	0.04	0.03	48.24	17600	-1.74	383.77	0.42	0.52
N19	0.05	0.03	245.86	290000	-1.29	1070	0.48	0.5
N20	0.05	0.03	46.34	16800	-2.62	327.1	0.49	0.62
N21	0.05	0.03	53.07	33200	-2.29	566.04	0.49	0.77
N22	0.08	0.03	103.62	60300	-3.71	376.74	0.68	0.87
N23	0.06	0.04	37.81	19500	-2.12	514.07	0.45	0.83
N24	0.05	0.04	13.91	3850	-2.85	289.34	0.44	1.03
O 1
O 2
O 3
O 4
O 5
O 6
O 7
O 8
O 9
O10
O11
O12
O13
O14
O15
O16
O17
O18
O19
O20
O21
O22
O23
O24
P 1
P 2
P 3
P 4
P 5
P 6
P 7
P 8
P 9
P10
P11
P12
P13
P14
P15

## Sheet: Fig. 5a HDAC2
Grey entries correspond to weak binders				X = Asuha
	Bottom		Top		LogEC50 (M)		HillSlope			Pos.	Sequence	Name	Pos.	Sequence	Name
Position	Value	SEM	Value	SEM	Value	SEM	Value	SEM		A 1	A R T K Q T A R X S T G G K A P	H3 1-16 (K9X)	I 1	A R pT K Q T A R X pS pT G G Kac A P
A 1	0.02	0.03	1.12	0.14	-7.29	0.12	1.35	0.42		A 2	A R pT K Q T A R X S T G G K A P	1 PTM	I 2	A R pT K Q T A R X pS pT G G Kthioac A P
A 2	0.04	0.01	1	0.02	-7.67	0.03	2.23	0.18		A 3	A R T Kme1 Q T A R X S T G G K A P		I 3	A R T Kme1 Q pT A R X pS pT G G K A P
A 3	0.03	0.01	1.01	0.03	-7.62	0.03	2.04	0.18		A 4	A R T Kme2 Q T A R X S T G G K A P		I 4	A R T Kme1 Q pT A R X pS T G G Kac A P
A 4	0.03	0.02	1.07	0.05	-7.4	0.05	1.47	0.24		A 5	A R T Kme3 Q T A R X S T G G K A P		I 5	A R T Kme1 Q pT A R X pS T G G Kthioac A P
A 5	0.04	0.02	1.01	0.04	-7.62	0.06	2.15	0.34		A 6	A R T Kac Q T A R X S T G G K A P		I 6	A R T Kme1 Q pT A R X S pT G G Kac A P
A 6	0.05	0.01	1	0.02	-7.82	0.03	2.73	0.42		A 7	A R T Kthioac Q T A R X S T G G K A P		I 7	A R T Kme1 Q pT A R X S pT G G Kthioac A P
A 7	0.06	0.01	1	0.02	-7.76	0.04	2.76	0.37		A 8	A R T K Q pT A R X S T G G K A P		I 8	A R T Kme1 Q T A R X pS pT G G Kac A P
A 8	0.05	0.01	1.05	0.03	-7.48	0.03	1.51	0.13		A 9	A R T K Q T A R X pS T G G K A P		I 9	A R T Kme1 Q T A R X pS pT G G Kthioac A P
A 9	0.01	0.01	26.11	9890	-5.29	158.67	1.06	1.42		A10	A R T K Q T A R X S pT G G K A P		I10	A R T Kme2 Q pT A R X pS pT G G K A P
A10	0.01	0	5.26	559.73	-5.79	46.16	1.07	1.34		A11	A R T K Q T A R X S T G G Kac A P		I11	A R T Kme2 Q pT A R X pS T G G Kac A P
A11	0.01	0	9.06	1240	-6.34	41.23	1.55	2.54		A12	A R T K Q T A R X S T G G Kthioac A P		I12	A R T Kme2 Q pT A R X pS T G G Kthioac A P
A12	0.01	0	19.29	4270	-6.11	66.82	1.5	2.08		A13	A R pT Kme1 Q T A R X S T G G K A P	2 PTMs	I13	A R T Kme2 Q pT A R X S pT G G Kac A P
A13	0.06	0.01	1.01	0.02	-7.61	0.03	1.96	0.17		A14	A R pT Kme2 Q T A R X S T G G K A P		I14	A R T Kme2 Q pT A R X S pT G G Kthioac A P
A14	0.04	0.01	1	0.01	-7.74	0.02	2.67	0.21		A15	A R pT Kme3 Q T A R X S T G G K A P		I15	A R T Kme2 Q T A R X pS pT G G Kac A P
A15	0.04	0.01	1	0.02	-7.69	0.04	2.36	0.24		A16	A R pT Kac Q T A R X S T G G K A P		I16	A R T Kme2 Q T A R X pS pT G G Kthioac A P
A16	0.05	0	1	0.01	-7.81	0.03	3.3	0.44		A17	A R pT Kthioac Q T A R X S T G G K A P		I17	A R T Kme3 Q pT A R X pS pT G G K A P
A17	0.04	0.02	1.02	0.05	-7.49	0.05	1.86	0.35		A18	A R pT K Q pT A R X S T G G K A P		I18	A R T Kme3 Q pT A R X pS T G G Kac A P
A18	0.05	0.01	1	0.02	-7.68	0.04	2.78	0.27		A19	A R pT K Q T A R X pS T G G K A P		I19	A R T Kme3 Q pT A R X pS T G G Kthioac A P
A19	0.01	0	23.21	15600	-5.41	248.2	1.2	2		A20	A R pT K Q T A R X S pT G G K A P		I20	A R T Kme3 Q pT A R X S pT G G Kac A P
A20	0.01	0	1.22	105.94	-6.49	33.06	1.35	4.01		A21	A R pT K Q T A R X S T G G Kac A P		I21	A R T Kme3 Q pT A R X S pT G G Kthioac A P
A21	0.01	0	0.16	5.17	-7.76	494.66	5.96	12400		A22	A R pT K Q T A R X S T G G Kthioac A P		I22	A R T Kme3 Q T A R X pS pT G G Kac A P
A22	0.01	0	0.15	2.67	-7.73	67.08	4.58	1120		A23	A R T Kme1 Q pT A R X S T G G K A P		I23	A R T Kme3 Q T A R X pS pT G G Kthioac A P
A23	0.04	0.01	1.02	0.03	-7.55	0.04	1.9	0.2		A24	A R T Kme1 Q T A R X pS T G G K A P		I24	A R T Kac Q pT A R X pS pT G G K A P
A24	0.01	0.01	3.51	915.62	-6.59	73.71	1.72	9.25		B 1	A R T Kme1 Q T A R X S pT G G K A P		J 1	A R T Kac Q pT A R X pS T G G Kac A P
B 1	0.01	0	38.46	42000	-5.24	403.41	1.19	2.04		B 2	A R T Kme1 Q T A R X S T G G Kac A P		J 2	A R T Kac Q pT A R X pS T G G Kthioac A P
B 2	0.01	0.01	0.34	8.42	-7.28	11.25	1.9	13.66		B 3	A R T Kme1 Q T A R X S T G G Kthioac A P		J 3	A R T Kac Q pT A R X S pT G G Kac A P
B 3	0.01	0	10.38	2830	-6.21	81.72	1.53	3.39		B 4	A R T Kme2 Q pT A R X S T G G K A P		J 4	A R T Kac Q pT A R X S pT G G Kthioac A P
B 4	0.03	0.02	1.01	0.05	-7.47	0.05	2.15	0.5		B 5	A R T Kme2 Q T A R X pS T G G K A P		J 5	A R T Kac Q T A R X pS pT G G Kac A P
B 5	0.01	0	29.4	6320	-5.47	79.88	1.19	0.75		B 6	A R T Kme2 Q T A R X S pT G G K A P		J 6	A R T Kac Q T A R X pS pT G G Kthioac A P
B 6	0.01	0	39.56	22200	-5.24	214.34	1.15	1.27		B 7	A R T Kme2 Q T A R X S T G G Kac A P		J 7	A R T Kthioac Q pT A R X pS pT G G K A P
B 7	0.01	0	16.88	4860	-5.78	102.18	1.27	1.88		B 8	A R T Kme2 Q T A R X S T G G Kthioac A P		J 8	A R T Kthioac Q pT A R X pS T G G Kac A P
B 8	0.01	0.01	10.46	2330	-5.83	85.85	1.18	2.15		B 9	A R T Kme3 Q pT A R X S T G G K A P		J 9	A R T Kthioac Q pT A R X pS T G G Kthioac A P
B 9	0.07	0.01	1	0.01	-7.74	0.03	2.65	0.23		B10	A R T Kme3 Q T A R X pS T G G K A P		J10	A R T Kthioac Q pT A R X S pT G G Kac A P
B10	0.01	0	13.34	2930	-5.81	80.88	1.23	1.77		B11	A R T Kme3 Q T A R X S pT G G K A P		J11	A R T Kthioac Q pT A R X S pT G G Kthioac A P
B11	0.01	0	13.64	4040	-5.13	132.56	0.99	1.03		B12	A R T Kme3 Q T A R X S T G G Kac A P		J12	A R T Kthioac Q T A R X pS pT G G Kac A P
B12	0.01	0	8.66	1520	-5.96	60.85	1.32	1.67		B13	A R T Kme3 Q T A R X S T G G Kthioac A P		J13	A R T Kthioac Q T A R X pS pT G G Kthioac A P
B13	0.02	0.01	0.86	15.22	-6.98	7.98	1.45	3.47		B14	A R T Kac Q pT A R X S T G G K A P		J14	A R T K Q pT A R X pS pT G G Kac A P
B14	0.06	0.01	1	0.02	-7.7	0.03	2.73	0.27		B15	A R T Kac Q T A R X pS T G G K A P		J15	A R T K Q pT A R X pS pT G G Kthioac A P
B15	0.02	0	56.82	24700	-5.27	161.26	1.19	0.9		B16	A R T Kac Q T A R X S pT G G K A P		J16	A R pT Kme1 Q pT A R X pS pT G G K A P	5 PTMs
B16	0.02	0	8.71	2320	-6.07	87.23	1.4	2.91		B17	A R T Kac Q T A R X S T G G Kac A P		J17	A R pT Kme1 Q pT A R X pS T G G Kac A P
B17	0.02	0	0.2	1.87	-7.77	64.2	5.03	1370		B18	A R T Kac Q T A R X S T G G Kthioac A P		J18	A R pT Kme1 Q pT A R X pS T G G Kthioac A P
B18	0.02	0	0.3	3.95	-7.48	7.51	2.55	24.62		B19	A R T Kthioac Q pT A R X S T G G K A P		J19	A R pT Kme1 Q pT A R X S pT G G Kac A P
B19	0.07	0.01	1	0.02	-7.68	0.03	2.46	0.2		B20	A R T Kthioac Q T A R X pS T G G K A P		J20	A R pT Kme1 Q pT A R X S pT G G Kthioac A P
B20	0.02	0	12.37	7410	-5.85	194.94	1.38	3.39		B21	A R T Kthioac Q T A R X S pT G G K A P		J21	A R pT Kme1 Q T A R X pS pT G G Kac A P
B21	0.01	0	0.96	101.12	-6.61	37.55	1.47	5.92		B22	A R T Kthioac Q T A R X S T G G Kac A P		J22	A R pT Kme1 Q T A R X pS pT G G Kthioac A P
B22	0.01	0.01	0.16	32.31	-7.5	124.85	3.34	642		B23	A R T Kthioac Q T A R X S T G G Kthioac A P		J23	A R pT Kme2 Q pT A R X pS pT G G K A P
B23	0.01	0	0.52	93.38	-7.2	49.12	2.65	61.21		B24	A R T K Q pT A R X pS T G G K A P		J24	A R pT Kme2 Q pT A R X pS T G G Kac A P
B24	0.01	0	0.19	1.43	-7.82	388.79	6.65	14400		C 1	A R T K Q pT A R X S pT G G K A P		K 1	A R pT Kme2 Q pT A R X pS T G G Kthioac A P
C 1	0.01	0	22.88	26000	-5.53	386.24	1.3	3.19		C 2	A R T K Q pT A R X S T G G Kac A P		K 2	A R pT Kme2 Q pT A R X S pT G G Kac A P
C 2	0.01	0.02	0.41	80.73	-7.4	84.1	2.75	237.89		C 3	A R T K Q pT A R X S T G G Kthioac A P		K 3	A R pT Kme2 Q pT A R X S pT G G Kthioac A P
C 3	0.01	0	4.89	1780	-6.5	96.11	1.78	8.16		C 4	A R T K Q T A R X pS pT G G K A P		K 4	A R pT Kme2 Q T A R X pS pT G G Kac A P
C 4	0.01	0	7.84	2010	-5.52	110.53	1.05	1.76		C 5	A R T K Q T A R X pS T G G Kac A P		K 5	A R pT Kme2 Q T A R X pS pT G G Kthioac A P
C 5	0.01	0	1.82	378.45	-6.33	69.72	1.43	4.95		C 6	A R T K Q T A R X pS T G G Kthioac A P		K 6	A R pT Kme3 Q pT A R X pS pT G G K A P
C 6	0.01	0	0.07	0.16	-7.85	23.9	4.84	760.65		C 7	A R T K Q T A R X S pT G G Kac A P		K 7	A R pT Kme3 Q pT A R X pS T G G Kac A P
C 7	0.01	0	0.08	0.12	-7.82	4.28	3.57	81.44		C 8	A R T K Q T A R X S pT G G Kthioac A P		K 8	A R pT Kme3 Q pT A R X pS T G G Kthioac A P
C 8	0.01	0	0.13	0.18	-7.62	1.09	1.79	3.19		C 9	A R pT Kme1 Q pT A R X S T G G K A P	3 PTMs	K 9	A R pT Kme3 Q pT A R X S pT G G Kac A P
C 9	0.04	0.01	1	0.01	-7.64	0.02	2.27	0.12		C10	A R pT Kme1 Q T A R X pS T G G K A P		K10	A R pT Kme3 Q pT A R X S pT G G Kthioac A P
C10	0.01	0	69.86	40300	-5.11	216.2	1.17	0.84		C11	A R pT Kme1 Q T A R X S pT G G K A P		K11	A R pT Kme3 Q T A R X pS pT G G Kac A P
C11	0.01	0	0.28	1.28	-7.26	2.7	1.51	2.42		C12	A R pT Kme1 Q T A R X S T G G Kac A P		K12	A R pT Kme3 Q T A R X pS pT G G Kthioac A P
C12	0.01	0.01	0.98	21.95	-6.92	9.07	1.51	3.42		C13	A R pT Kme1 Q T A R X S T G G Kthioac A P		K13	A R pT Kac Q pT A R X pS pT G G K A P
C13	0.01	0	13.91	2500	-5.7	67.65	1.2	1.18		C14	A R pT Kme2 Q pT A R X S T G G K A P		K14	A R pT Kac Q pT A R X pS T G G Kac A P
C14	0.06	0.02	1.01	0.03	-7.62	0.05	2.11	0.26		C15	A R pT Kme2 Q T A R X pS T G G K A P		K15	A R pT Kac Q pT A R X pS T G G Kthioac A P
C15	0.02	0.01	2.35	159.67	-6.37	29.36	1.19	2.92		C16	A R pT Kme2 Q T A R X S pT G G K A P		K16	A R pT Kac Q pT A R X S pT G G Kac A P
C16	0.02	0.01	2.02	275.43	-6.52	46.5	1.47	5.56		C17	A R pT Kme2 Q T A R X S T G G Kac A P		K17	A R pT Kac Q pT A R X S pT G G Kthioac A P
C17	0.02	0.01	0.15	9.23	-7.62	80.97	3.89	750.24		C18	A R pT Kme2 Q T A R X S T G G Kthioac A P		K18	A R pT Kac Q T A R X pS pT G G Kac A P
C18	0.02	0	0.18	2.4	-7.78	183.37	5.63	4670		C19	A R pT Kme3 Q pT A R X S T G G K A P		K19	A R pT Kac Q T A R X pS pT G G Kthioac A P
C19	0.03	0.01	0.45	0.22	-7.91	45.83	6.58	3240		C20	A R pT Kme3 Q T A R X pS T G G K A P		K20	A R pT Kthioac Q pT A R X pS pT G G K A P
C20	0.02	0	0.17	0.85	-7.83	212.37	6.3	8070		C21	A R pT Kme3 Q T A R X S pT G G K A P		K21	A R pT Kthioac Q pT A R X pS T G G Kac A P
C21	0.01	0	0.07	14.52	-7.7	1460	5.48	26500		C22	A R pT Kme3 Q T A R X S T G G Kac A P		K22	A R pT Kthioac Q pT A R X pS T G G Kthioac A P
C22	0.01	0	0.17	13.54	-7.65	188.34	4.74	2420		C23	A R pT Kme3 Q T A R X S T G G Kthioac A P		K23	A R pT Kthioac Q pT A R X S pT G G Kac A P
C23	0.01	0	0.19	3.37	-7.78	283.38	5.9	7420		C24	A R pT Kac Q pT A R X S T G G K A P		K24	A R pT Kthioac Q pT A R X S pT G G Kthioac A P
C24	0.04	0.01	0.54	0.17	-7.93	12.57	5.89	1010		D 1	A R pT Kac Q T A R X pS T G G K A P		L 1	A R pT Kthioac Q T A R X pS pT G G Kac A P
D 1	0.01	0.01	13.03	9050	-6.04	208.87	1.5	5.09		D 2	A R pT Kac Q T A R X S pT G G K A P		L 2	A R pT Kthioac Q T A R X pS pT G G Kthioac A P
D 2	0.01	0	0.14	0.9	-7.51	4.35	2.16	12.29		D 3	A R pT Kac Q T A R X S T G G Kac A P		L 3	A R pT K Q pT A R X pS pT G G Kac A P
D 3	0.01	0	0.06	0.73	-7.77	51.57	4.33	921.01		D 4	A R pT Kac Q T A R X S T G G Kthioac A P		L 4	A R pT K Q pT A R X pS pT G G Kthioac A P
D 4	0.01	0.01	0.22	4.12	-7.49	11.09	2.51	36.71		D 5	A R pT Kthioac Q pT A R X S T G G K A P		L 5	A R T Kme1 Q pT A R X pS pT G G Kac A P
D 5	0.04	0.01	1.07	0.05	-7.39	0.05	1.43	0.2		D 6	A R pT Kthioac Q T A R X pS T G G K A P		L 6	A R T Kme1 Q pT A R X pS pT G G Kthioac A P
D 6	0.01	0.01	1.13	32.72	-6.6	13.13	1.22	2.21		D 7	A R pT Kthioac Q T A R X S pT G G K A P		L 7	A R T Kme2 Q pT A R X pS pT G G Kac A P
D 7	0.01	0	7.78	2640	-5.87	115.76	1.32	2.44		D 8	A R pT Kthioac Q T A R X S T G G Kac A P		L 8	A R T Kme2 Q pT A R X pS pT G G Kthioac A P
D 8	0.01	0	0.13	0.25	-7.86	88.6	6.22	3880		D 9	A R pT Kthioac Q T A R X S T G G Kthioac A P		L 9	A R T Kme3 Q pT A R X pS pT G G Kac A P
D 9	0.02	0	0.19	0.38	-7.85	63.27	5.96	2460		D10	A R pT K Q pT A R X pS T G G K A P		L10	A R T Kme3 Q pT A R X pS pT G G Kthioac A P
D10	0.01	0	0.14	0.15	-7.79	2.27	3.46	34.59		D11	A R pT K Q pT A R X S pT G G K A P		L11	A R T Kac Q pT A R X pS pT G G Kac A P
D11	0.01	0	0.1	0.11	-7.9	156.65	6.89	10500		D12	A R pT K Q pT A R X S T G G Kac A P		L12	A R T Kac Q pT A R X pS pT G G Kthioac A P
D12	0.02	0	0.15	1.06	-7.79	75.98	5.31	1890		D13	A R pT K Q pT A R X S T G G Kthioac A P		L13	A R T Kthioac Q pT A R X pS pT G G Kac A P
D13	0.02	0	0.13	0.56	-7.78	17.51	4.25	326.66		D14	A R pT K Q T A R X pS pT G G K A P		L14	A R T Kthioac Q pT A R X pS pT G G Kthioac A P
D14	0.02	0	0.11	0.13	-7.89	54.06	5.98	2980		D15	A R pT K Q T A R X pS T G G Kac A P		L15	A R pT Kme1 Q pT A R X pS pT G G Kac A P	6 PTMs
D15	0.02	0	0.06	0.41	-7.84	192.9	5.64	6980		D16	A R pT K Q T A R X pS T G G Kthioac A P		L16	A R pT Kme1 Q pT A R X pS pT G G Kthioac A P
D16	0.02	0	0.21	163000000	-7.19	70000000	6.4	100000000		D17	A R pT K Q T A R X S pT G G Kac A P		L17	A R pT Kme2 Q pT A R X pS pT G G Kac A P
D17	0.02	0	0.12	267000000	-7.24	215000000	6.95	557000000		D18	A R pT K Q T A R X S pT G G Kthioac A P		L18	A R pT Kme2 Q pT A R X pS pT G G Kthioac A P
D18	0.02	0	0.06	5650000	-7.44	73100000	7.87	928000000		D19	A R T Kme1 Q pT A R X pS T G G K A P		L19	A R pT Kme3 Q pT A R X pS pT G G Kac A P
D19	0.02	0	0.16	1.82	-7.79	165.3	5.6	4440		D20	A R T Kme1 Q pT A R X S pT G G K A P		L20	A R pT Kme3 Q pT A R X pS pT G G Kthioac A P
D20	0.02	0	0.1	0.87	-7.83	252.34	5.85	8540		D21	A R T Kme1 Q pT A R X S T G G Kac A P		L21	A R pT Kac Q pT A R X pS pT G G Kac A P
D21	0.02	0.01	0.12	62800000	-7.39	176000000	7.94	1830000000		D22	A R T Kme1 Q pT A R X S T G G Kthioac A P		L22	A R pT Kac Q pT A R X pS pT G G Kthioac A P
D22	0.02	0.01	0.13	8.75	-7.73	521.53	5.42	10400		D23	A R T Kme1 Q T A R X pS pT G G K A P		L23	A R pT Kthioac Q pT A R X pS pT G G Kac A P
D23	0.02	0	0.07	4.18	-7.76	1120	5.9	27500		D24	A R T Kme1 Q T A R X pS T G G Kac A P		L24	A R pT Kthioac Q pT A R X pS pT G G Kthioac A P
D24	0.01	0	0.06	3090000000000	-7.43	77700000000000	12.75	1680000000000000		E 1	A R T Kme1 Q T A R X pS T G G Kthioac A P		M 1	S T G G K A P R X Q L A T K A A	H3 10-25 (K18X)
E 1	0.01	0	0.05	69800000000000	-7.42	1810000000000000	13.7	4.12e+16		E 2	A R T Kme1 Q T A R X S pT G G Kac A P		M 2	pS T G G K A P R X Q L A T K A A	1 PTM
E 2	0.01	0	0.05	61500000000000	-7.41	1330000000000000	13.43	2.87e+16		E 3	A R T Kme1 Q T A R X S pT G G Kthioac A P		M 3	S pT G G K A P R X Q L A T K A A
E 3	0.01	0	0.06	0.53	-7.84	277.14	5.77	9830		E 4	A R T Kme2 Q pT A R X pS T G G K A P		M 4	S T G G Kac A P R X Q L A T K A A
E 4	0.01	0	0.15	0.34	-7.86	125.32	6.33	5790		E 5	A R T Kme2 Q pT A R X S pT G G K A P		M 5	S T G G Kthioac A P R X Q L A T K A A
E 5	0.02	0	0.14	0.26	-7.87	119.44	6.44	5830		E 6	A R T Kme2 Q pT A R X S T G G Kac A P		M 6	S T G G K A P R X Q L A T Kme1 A A
E 6	0.01	0	0.14	1.07	-7.77	50.25	4.94	1060		E 7	A R T Kme2 Q pT A R X S T G G Kthioac A P		M 7	S T G G K A P R X Q L A T Kac A A
E 7	0.01	0	0.15	1.02	-7.81	215.34	6.28	7040		E 8	A R T Kme2 Q T A R X pS pT G G K A P		M 8	S T G G K A P R X Q L A T Kthioac A A
E 8	0.02	0	0.07	0.06	-7.9	24.65	5.52	1300		E 9	A R T Kme2 Q T A R X pS T G G Kac A P		M 9	pS pT G G K A P R X Q L A T K A A	2 PTMs
E 9	0.02	0	0.06	0.15	-7.89	217.7	6.44	12900		E10	A R T Kme2 Q T A R X pS T G G Kthioac A P		M10	pS T G G Kac A P R X Q L A T K A A
E10	0.01	0	0.05	0.06	-7.92	183.83	6.74	14700		E11	A R T Kme2 Q T A R X S pT G G Kac A P		M11	pS T G G Kthioac A P R X Q L A T K A A
E11	0.02	0	1.88	601.29	-6.02	119.41	1.25	4.44		E12	A R T Kme2 Q T A R X S pT G G Kthioac A P		M12	pS T G G K A P R X Q L A T Kme1 A A
E12	0.02	0	0.07	0.12	-7.86	23.03	4.98	829.92		E13	A R T Kme3 Q pT A R X pS T G G K A P		M13	pS T G G K A P R X Q L A T Kac A A
E13	0.02	0.01	0.15	0.87	-7.8	46.66	4.88	1140		E14	A R T Kme3 Q pT A R X S pT G G K A P		M14	pS T G G K A P R X Q L A T Kthioac A A
E14	0.02	0	7.68	2450	-5.54	133.45	1.08	2.1		E15	A R T Kme3 Q pT A R X S T G G Kac A P		M15	S pT G G Kac A P R X Q L A T K A A
E15	0.02	0.01	0.17	4.97	-7.5	18.73	2.66	70.68		E16	A R T Kme3 Q pT A R X S T G G Kthioac A P		M16	S pT G G Kthioac A P R X Q L A T K A A
E16	0.02	0.01	0.14	20	-7.59	163.85	3.88	1380		E17	A R T Kme3 Q T A R X pS pT G G K A P		M17	S pT G G K A P R X Q L A T Kme1 A A
E17	0.02	0	28.05	193000000000	-6.74	564000000	5.32	4510000		E18	A R T Kme3 Q T A R X pS T G G Kac A P		M18	S pT G G K A P R X Q L A T Kac A A
E18	0.02	0	139000	1100000000000000	-6.1	599000000	5.71	10000		E19	A R T Kme3 Q T A R X pS T G G Kthioac A P		M19	S pT G G K A P R X Q L A T Kthioac A A
E19	-0.31	1640	0.36	1720	-8.26	8460	0.01	60.6		E20	A R T Kme3 Q T A R X S pT G G Kac A P		M20	S T G G Kac A P R X Q L A T Kme1 A A
E20	0.02	0.01	23.46	2340000000000	-6.83	7090000000	6.14	84900000		E21	A R T Kme3 Q T A R X S pT G G Kthioac A P		M21	S T G G Kac A P R X Q L A T Kac A A
E21	0.02	0.01	0.13	2.54	-7.8	389.76	5.75	11100		E22	A R T Kac Q pT A R X pS T G G K A P		M22	S T G G Kac A P R X Q L A T Kthioac A A
E22	0.02	0.01	0.13	6.87	-7.75	614.69	5.7	14100		E23	A R T Kac Q pT A R X S pT G G K A P		M23	S T G G Kthioac A P R X Q L A T Kme1 A A
E23	0.02	0.01	0.09	35.01	-7.68	2060	5.39	33800		E24	A R T Kac Q pT A R X S T G G Kac A P		M24	S T G G Kthioac A P R X Q L A T Kac A A
E24	0.02	0	0.08	10800000	-7.42	77800000	7.74	892000000		F 1	A R T Kac Q pT A R X S T G G Kthioac A P		N 1	S T G G Kthioac A P R X Q L A T Kthioac A A
F 1	0.01	0.01	0.12	2.7	-7.77	194.33	5.22	4330		F 2	A R T Kac Q T A R X pS pT G G K A P		N 2	pS pT G G Kac A P R X Q L A T K A A	3 PTMs
F 2	0.01	0	0.1	126.45	-7.34	461.17	3.21	1250		F 3	A R T Kac Q T A R X pS T G G Kac A P		N 3	pS pT G G Kthioac A P R X Q L A T K A A
F 3	0.01	0	0.05	8890000000000	-7.41	241000000000000	12.86	5090000000000000		F 4	A R T Kac Q T A R X pS T G G Kthioac A P		N 4	pS pT G G K A P R X Q L A T Kme1 A A
F 4	0.01	0	0.06	331000000000	-7.36	1250000000000	10.61	16100000000000		F 5	A R T Kac Q T A R X S pT G G Kac A P		N 5	pS pT G G K A P R X Q L A T Kac A A
F 5	0.02	0	0.05	2.28	-7.77	670.37	5.58	16300		F 6	A R T Kac Q T A R X S pT G G Kthioac A P		N 6	pS pT G G K A P R X Q L A T Kthioac A A
F 6	0.02	0	0.06	0.22	-7.87	187.81	6.12	8700		F 7	A R T Kthioac Q pT A R X pS T G G K A P		N 7	pS T G G Kac A P R X Q L A T Kme1 A A
F 7	0.02	0	0.13	0.34	-7.87	116.38	6.09	5440		F 8	A R T Kthioac Q pT A R X S pT G G K A P		N 8	pS T G G Kac A P R X Q L A T Kac A A
F 8	0.02	0	0.11	1.16	-7.8	213.43	5.78	6080		F 9	A R T Kthioac Q pT A R X S T G G Kac A P		N 9	pS T G G Kac A P R X Q L A T Kthioac A A
F 9	0.02	0	0.12	2.73	-7.77	368.41	5.8	9280		F10	A R T Kthioac Q pT A R X S T G G Kthioac A P		N10	pS T G G Kthioac A P R X Q L A T Kme1 A A
F10	0.02	0	0.08	0.64	-7.83	210.17	5.71	7220		F11	A R T Kthioac Q T A R X pS pT G G K A P		N11	pS T G G Kthioac A P R X Q L A T Kac A A
F11	0.02	0	9.35	12600	-3.44	910.38	0.65	1.66		F12	A R T Kthioac Q T A R X pS T G G Kac A P		N12	pS T G G Kthioac A P R X Q L A T Kthioac A A
F12	0.02	0	1.55	3340	-6.1	667.27	1.48	20.8		F13	A R T Kthioac Q T A R X pS T G G Kthioac A P		N13	S pT G G Kac A P R X Q L A T Kme1 A A
F13	0.02	0	1.43	14400	-6.42	2300	2	105.08		F14	A R T Kthioac Q T A R X S pT G G Kac A P		N14	S pT G G Kac A P R X Q L A T Kac A A
F14	0.02	0	3900	59700000000000	-5.92	1730000000	3.84	47300		F15	A R T Kthioac Q T A R X S pT G G Kthioac A P		N15	S pT G G Kac A P R X Q L A T Kthioac A A
F15	0.01	0.06	0.03	0	-10.15	1330	7.82	192000		F16	A R T K Q pT A R X pS pT G G K A P		N16	S pT G G Kthioac A P R X Q L A T Kme1 A A
F16	0.02	0	54.04	7910000000000	-6.78	10400000000	6.15	56400000		F17	A R T K Q pT A R X pS T G G Kac A P		N17	S pT G G Kthioac A P R X Q L A T Kac A A
F17										F18	A R T K Q pT A R X pS T G G Kthioac A P		N18	S pT G G Kthioac A P R X Q L A T Kthioac A A
F18	0.02	0	-0.02	67900000	-10.82	170000000	-6.84	651000000		F19	A R T K Q pT A R X S pT G G Kac A P		N19	pS pT G G Kac A P R X Q L A T Kme1 A A	4 PTMs
F19										F20	A R T K Q pT A R X S pT G G Kthioac A P		N20	pS pT G G Kac A P R X Q L A T Kac A A
F20										F21	A R T K Q T A R X pS pT G G Kac A P		N21	pS pT G G Kac A P R X Q L A T Kthioac A A
F21										F22	A R T K Q T A R X pS pT G G Kthioac A P		N22	pS pT G G Kthioac A P R X Q L A T Kme1 A A
F22	-3600000	169000000000000	0.02	0.02	-13.28	6060000	3.35	93.4		F23	A R pT Kme1 Q pT A R X pS T G G K A P	4 PTMs	N23	pS pT G G Kthioac A P R X Q L A T Kac A A
F23	0.02	0	0.16	2.84	-7.79	376.87	5.93	10700		F24	A R pT Kme1 Q pT A R X S pT G G K A P		N24	pS pT G G Kthioac A P R X Q L A T Kthioac A A
F24	0.02	0	0.16	3250000000	-7.24	1900000000	7.67	5510000000		G 1	A R pT Kme1 Q pT A R X S T G G Kac A P		O 1	G K G G K G L G X G G A K R H R	H4 4-19 (K12X)
G 1	0.01	0	0.15	118.91	-7.52	591.34	4.21	4360		G 2	A R pT Kme1 Q pT A R X S T G G Kthioac A P		O 2	G Kac G G K G L G X G G A K R H R	1 PTM
G 2	0.01	0	0.17	37.88	-7.43	101.79	3.16	383.14		G 3	A R pT Kme1 Q T A R X pS pT G G K A P		O 3	G Kthioac G G K G L G X G G A K R H R
G 3	0.01	0	0.09	4.14	-7.4	26.01	2.38	60		G 4	A R pT Kme1 Q T A R X pS T G G Kac A P		O 4	G K G G Kac G L G X G G A K R H R
G 4	0.02	0	35.05	7470000000000	-6.81	14800000000	6.28	102000000		G 5	A R pT Kme1 Q T A R X pS T G G Kthioac A P		O 5	G K G G Kthioac G L G X G G A K R H R
G 5	0.02	0	0.96	869000000	-7.05	71900000	5.82	18500000		G 6	A R pT Kme1 Q T A R X S pT G G Kac A P		O 6	G K G G K G L G X G G A Kac R H R
G 6	0.02	0	12.76	925000000000	-6.89	4970000000	6.37	106000000		G 7	A R pT Kme1 Q T A R X S pT G G Kthioac A P		O 7	G K G G K G L G X G G A Kthioac R H R
G 7	0.02	0	0.06	6.71	-7.73	1170	5.55	23600		G 8	A R pT Kme2 Q pT A R X pS T G G K A P		O 8	G Kac G G Kac G L G X G G A K R H R	2 PTMs
G 8	0.02	0	0.17	1.38	-7.75	32.8	4.47	575.7		G 9	A R pT Kme2 Q pT A R X S pT G G K A P		O 9	G Kac G G Kthioac G L G X G G A K R H R
G 9	0.02	0	0.12	6.3	-7.63	88.23	4.05	897.99		G10	A R pT Kme2 Q pT A R X S T G G Kac A P		O10	G Kac G G K G L G X G G A Kac R H R
G10	0.02	0	0.16	3.97	-7.74	205.38	5.4	4280		G11	A R pT Kme2 Q pT A R X S T G G Kthioac A P		O11	G Kac G G K G L G X G G A Kthioac R H R
G11	0.02	0	0.12	18.9	-7.74	4060	6.71	106000		G12	A R pT Kme2 Q T A R X pS pT G G K A P		O12	G Kthioac G G Kac G L G X G G A K R H R
G12	0.02	0	0.96	510	-6.38	173.74	1.48	13.19		G13	A R pT Kme2 Q T A R X pS T G G Kac A P		O13	G Kthioac G G Kthioac G L G X G G A K R H R
G13	-0.22	1000	0.27	1000	-9.05	2500	0.01	52.77		G14	A R pT Kme2 Q T A R X pS T G G Kthioac A P		O14	G Kthioac G G K G L G X G G A Kac R H R
G14	0.02	0	904.41	332000000000000	-6.41	30300000000	5.26	4790000		G15	A R pT Kme2 Q T A R X S pT G G Kac A P		O15	G Kthioac G G K G L G X G G A Kthioac R H R
G15	-0.3	1460	0.35	1490	-8.7	4240	0.01	56.38		G16	A R pT Kme2 Q T A R X S pT G G Kthioac A P		O16	G K G G Kac G L G X G G A Kac R H R
G16	0.02	0	1840000000	560000000000000	-4.82	30000	4.41	272.18		G17	A R pT Kme3 Q pT A R X pS T G G K A P		O17	G K G G Kac G L G X G G A Kthioac R H R
G17	0.02	0	0.11	3.41	-7.75	318.7	5.35	6850		G18	A R pT Kme3 Q pT A R X S pT G G K A P		O18	G K G G Kthioac G L G X G G A Kac R H R
G18	0.02	0	0.09	1430000000000000	-7.34	4850000000000000	27.26	1.46e+17		G19	A R pT Kme3 Q pT A R X S T G G Kac A P		O19	G K G G Kthioac G L G X G G A Kthioac R H R
G19	0.02	0	30.33	1030000000000000	-7.01	1490000000000	9.89	31000000000		G20	A R pT Kme3 Q pT A R X S T G G Kthioac A P		O20	G Kac G G Kac G L G X G G A Kac R H R	3 PTMs
G20	0.02	0.01	0.14	12800000000	-7.37	27300000000	9.66	345000000000		G21	A R pT Kme3 Q T A R X pS pT G G K A P		O21	G Kac G G Kac G L G X G G A Kthioac R H R
G21	0.02	0	1.61	250000000000	-7.07	9740000000	7.23	2180000000		G22	A R pT Kme3 Q T A R X pS T G G Kac A P		O22	G Kac G G Kthioac G L G X G G A Kac R H R
G22	0.03	0	-1.54	35600	-11.83	5360	-1.89	151.25		G23	A R pT Kme3 Q T A R X pS T G G Kthioac A P		O23	G Kac G G Kthioac G L G X G G A Kthioac R H R
G23										G24	A R pT Kme3 Q T A R X S pT G G Kac A P		O24	G Kthioac G G Kac G L G X G G A Kac R H R
G24										H 1	A R pT Kme3 Q T A R X S pT G G Kthioac A P		P 1	G Kthioac G G Kac G L G X G G A Kthioac R H R
H 1	0.01	0	0.05	0.55	-7.81	136.95	5.06	3690		H 2	A R pT Kac Q pT A R X pS T G G K A P		P 2	G Kthioac G G Kthioac G L G X G G A Kac R H R
H 2	0.01	0.01	0.19	17.14	-7.49	50.58	3	212.57		H 3	A R pT Kac Q pT A R X S pT G G K A P		P 3	G Kthioac G G Kthioac G L G X G G A Kthioac R H R
H 3	0.02	0.01	0.12	1.94	-7.79	186.29	5.27	4590		H 4	A R pT Kac Q pT A R X S T G G Kac A P		P 4	L G K G G A X R H R K V L R D N	H4 10-25 (K16X)
H 4	0.02	0.01	0.11	96400000	-7.37	249000000	7.9	2430000000		H 5	A R pT Kac Q pT A R X S T G G Kthioac A P		P 5	L G Kac G G A X R H R K V L R D N	1 PTM
H 5	0.02	0.01	0.14	29100000	-7.38	61500000	7.58	594000000		H 6	A R pT Kac Q T A R X pS pT G G K A P		P 6	L G Kthioac G G A X R H R K V L R D N
H 6	0.02	0	0.4	886000000000000	-7.22	92100000000000	12.13	135000000000000		H 7	A R pT Kac Q T A R X pS T G G Kac A P		P 7	L G K G G A X R H R Kme1 V L R D N
H 7	0.02	0	0.18	2160000000	-7.19	992000000	7.06	1310000000		H 8	A R pT Kac Q T A R X pS T G G Kthioac A P		P 8	L G K G G A X R H R Kme2 V L R D N
H 8	0.02	0	33.15	378000000000000	-6.97	534000000000	9.28	5880000000		H 9	A R pT Kac Q T A R X S pT G G Kac A P		P 9	L G K G G A X R H R Kme3 V L R D N
H 9	0.02	0	0.05	0.15	-7.89	511.77	6.71	32300		H10	A R pT Kac Q T A R X S pT G G Kthioac A P		P10	L G Kac G G A X R H R Kme1 V L R D N	2 PTMs
H10	0.02	0	17.21	543000000000	-6.84	2280000000	6.03	32600000		H11	A R pT Kthioac Q pT A R X pS T G G K A P		P11	L G Kac G G A X R H R Kme2 V L R D N
H11	0.02	0	0.14	0.35	-7.87	93.65	5.95	4140		H12	A R pT Kthioac Q pT A R X S pT G G K A P		P12	L G Kac G G A X R H R Kme3 V L R D N
H12	0.02	0	0.09	1.14	-7.79	163.82	5.28	4130		H13	A R pT Kthioac Q pT A R X S T G G Kac A P		P13	L G Kthioac G G A X R H R Kme1 V L R D N
H13	0.02	0	0.12	7680000000	-7.37	19000000000	9.53	233000000000		H14	A R pT Kthioac Q pT A R X S T G G Kthioac A P		P14	L G Kthioac G G A X R H R Kme2 V L R D N
H14	0.02	0	0.09	96300000000000	-7.42	1550000000000000	13.8	3.58e+16		H15	A R pT Kthioac Q T A R X pS pT G G K A P		P15	L G Kthioac G G A X R H R Kme3 V L R D N
H15	-158.3	208000000	0.03	0	-13.21	342000	1.67	71.83		H16	A R pT Kthioac Q T A R X pS T G G Kac A P		P16	-
H16										H17	A R pT Kthioac Q T A R X pS T G G Kthioac A P		P17	-
H17										H18	A R pT Kthioac Q T A R X S pT G G Kac A P		P18	-
H18	0.03	0	0.01	1.41	-10.21	205000	-9.4	16800000		H19	A R pT Kthioac Q T A R X S pT G G Kthioac A P		P19	-
H19										H20	A R pT K Q pT A R X pS pT G G K A P		P20	-
H20										H21	A R pT K Q pT A R X pS T G G Kac A P		P21	-
H21										H22	A R pT K Q pT A R X pS T G G Kthioac A P		P22	-
H22										H23	A R pT K Q pT A R X S pT G G Kac A P		P23	-
H23										H24	A R pT K Q pT A R X S pT G G Kthioac A P		P24	-
H24
I 1	0.02	0	0.04	0.49	-7.86	685.48	5.88	28000
I 2	0.02	0	10.43	27400000000000	-6.94	157000000000	7.29	3700000000
I 3	0.02	0	0.07	2	-7.77	247.62	4.96	5160
I 4	0.02	0	77.85	110000000000000	-6.77	93500000000	6.54	298000000
I 5	0.03	0	0.02	0.01	-10.41	53200000000000	-135.65	1.62e+16
I 6	0.02	0	0.15	8930000000	-7.21	4950000000	7.65	9540000000
I 7	-1030	164000000000	0.03	0	-12.74	27500000	2.51	1240
I 8	-0.05	534000000	0.03	0	-10.9	530000000	6.79	852000000
I 9	-35.15	352000000000000	0.03	0	-11.25	581000000000	7.5	2390000000
I10	0.02	0.01	2.4	1110	-4.64	298.66	0.71	2.59
I11	0.02	0	0.46	1100000000	-7.09	190000000	6.16	82700000
I12	-140.94	42100000	0.03	0	-14.01	106000	1.22	19.15
I13	0.01	0.18	0.03	0	-10.19	2870	7.41	226000
I14	-13.41	3100000	0.03	0	-12.38	53800	1.87	150.7
I15
I16
I17	-6.75	68400	0.03	0.01	-12.86	3670	1.21	17.71
I18
I19	0.03	0.01	-0.18	571000000	-10.94	215000000	-6.33	205000000
I20
I21
I22
I23
I24	0.81	1140000000000	0.03	0.01	-7.13	83500000000	-7.99	38200000000
J 1	0.02	0.01	558.34	25100000000000	-6.38	4140000000	4.72	1220000
J 2	-19000	7250000000000	0.03	0.01	-13.58	78000000	2.12	286.31
J 3	0.02	0.01	31.92	11200000000000	-6.83	23700000000	6.42	208000000
J 4	0.01	0.01	0.03	0.28	-10.13	17200000000000	22.84	1.34e+16
J 5	0.01	0.15	0.03	0	-10.18	2350	7.52	220000
J 6
J 7	0.03	0	114.1	10600000000000	-6.65	7240000000	5.58	13200000
J 8	0.01	0.2	0.03	0	-10.19	1480	7.09	112000
J 9	0.01	0.41	0.03	0	-10.22	1830	6.78	99300
J10	0.01	0.03	0.03	0	-10.13	2200	8.59	540000
J11	0.01	0.06	0.03	0	-10.15	1690	8	254000
J12	0.01	0.08	0.03	0	-10.16	2840	7.97	345000
J13	0.01	0.44	0.03	0	-10.22	3500	7.14	197000
J14
J15
J16	0.01	0.02	0.04	0	-10.11	276000	12.64	250000000
J17
J18
J19
J20
J21
J22
J23	-58.69	21800000	0.04	0.01	-12.5	85000	1.9	128.32
J24	0.04	0.01	-33.14	481000000000	-11.39	1200000000	-5.26	7200000
K 1	0.02	0.01	25.12	2510000000000	-6.82	7180000000	6.07	79500000
K 2	0.02	0.01	20.18	2650000000000	-6.82	9420000000	6.08	102000000
K 3	0.02	0.01	5.66	2880000	-6.41	85800	2.61	1430
K 4	-0.02	344.91	0.03	0.01	-10.85	1750	2.96	2920
K 5	-0.72	29500	0.03	0.01	-11.45	7610	2.35	683.05
K 6	0.03	0.01	1.26	4550	-6.45	954.83	1.79	65.38
K 7	-295.43	530000000	0.04	0.01	-13.21	457000	1.7	81.52
K 8	-101.28	299000000	0.03	0	-12.38	560000	2.29	418.73
K 9	0.03	0.01	13.06	55500000000	-6.81	348000000	5.34	6100000
K10	-25.31	1090000	0.03	0.01	-13.17	14600	1.29	20.9
K11
K12
K13	-0.3	598.05	0.19	130.91	-23.09	33300	0.02	26.58
K14
K15
K16	-0.01	24400000000000	0.03	0	-10.8	19400000000000	18.85	212000000000000
K17
K18
K19
K20	0.03	0	56.56	36300000000000	-6.79	43400000000	6.44	212000000
K21
K22
K23
K24
L 1	0.03	0.01	0.06	3.49	-7.79	1900	5.97	54300
L 2	0.03	0.01	0.07	1.19	-7.82	506.51	5.66	16100
L 3	0.03	0.01	0.85	249.15	-6.36	120.68	1.26	10.9
L 4	0.03	0.01	0.08	0.6	-7.86	414.05	6.08	17800
L 5	0.03	0.01	0.09	0.48	-7.86	225.63	5.81	9620
L 6	0.03	0.01	13	247000	-5.6	5485.53	1.52	28.47
L 7
L 8	-17.19	1670000	0.04	0	-12.55	25300	1.67	67.07
L 9	0.03	0.01	0.11	1	-7.84	387.33	6.1	14900
L10	0.03	0	13.94	460000	-5.33	10100	1.43	28.35
L11	-16.63	449000	0.04	0	-13.14	9370	1.25	16.98
L12	0.02	0.08	0.04	0	-10.16	2350	8.02	316000
L13	0.01	0.06	0.04	0	-10.15	1570	7.98	224000
L14	-4.24	133000	0.04	0	-12.2	8160	1.68	78.98
L15	-0.27	702.96	0.23	268.16	-19.55	37200	0.02	34.66
L16	-11400	856000000000	0.04	0.01	-13.9	18000000	1.82	99.68
L17	0.04	0	-0.02	81800000	-10.83	139000000	-6.76	467000000
L18
L19
L20	471.95	3630000000000000	0.03	0	-6.58	531000000000	-6.3	137000000
L21
L22
L23	466.93	94600000000000	0.03	0	-6.54	15200000000	-5.79	5120000
L24
M 1	0.05	0.04	3.83	73.29	-6.34	12.95	0.85	1.38
M 2	0.04	0.02	6.59	321.43	-6.08	25.19	0.98	1.58
M 3	0.07	0.01	1.03	0.03	-7.63	0.05	1.45	0.16
M 4	0.07	0.03	1.02	0.06	-7.51	0.07	1.75	0.39
M 5	0.11	0.02	1.03	0.04	-7.83	0.06	1.51	0.28
M 6	0.04	0.01	0.34	0.98	-7.83	28.07	4.91	796.5
M 7	0.03	0.01	0.21	1.77	-7.79	111.43	5.41	2900
M 8	0.03	0.01	0.15	0.6	-7.86	185.44	6.1	7890
M 9	0.04	0.01	0.29	0.16	-7.93	137.67	7.22	14400
M10	0.04	0.01	0.4	0.62	-7.86	15.91	4.85	527.68
M11	0.04	0.01	0.35	0.21	-7.7	0.57	2.02	2.68
M12	0.03	0.01	0.2	0.66	-7.87	412.22	6.94	22100
M13	0.03	0.01	0.13	3.04	-7.79	417.36	5.65	11000
M14	0.04	0	0.12	16500000000000	-7.41	169000000000000	12.93	3580000000000000
M15	0.06	0.02	1.05	0.05	-7.37	0.05	1.65	0.32
M16	0.06	0.02	20.86	4050	-5.84	77.06	1.16	2.09
M17	0.04	0.01	0.33	3.49	-7.82	759.4	6.88	29400
M18	0.03	0	0.12	18800000000000	-7.42	223000000000000	13.22	4930000000000000
M19	0.03	0	0.1	41200000	-7.39	180000000	8.03	1980000000
M20	0.03	0.01	0.3	2.02	-7.85	600.83	6.89	27100
M21	0.03	0	0.15	322000000	-7.4	963000000	8.8	12200000000
M22	0.03	0	0.21	848.76	-7.5	3170	4.93	27100
M23	0.03	0	0.27	355.63	-7.51	1050	4.64	8620
M24	0.03	0.01	0.15	84500000	-7.4	242000000	8.24	2800000000
N 1	0.04	0.02	17.21	3160	-5.26	94.17	0.89	1.34
N 2	0.08	0.02	1.09	0.07	-7.51	0.08	1.15	0.2
N 3	0.08	0.01	1.17	0.09	-7.26	0.09	1.13	0.18
N 4	0.06	0.01	227.3	140000	-3.09	398.48	0.67	0.37
N 5	0.06	0.01	121.62	70000	-3.18	389.06	0.65	0.49
N 6	0.05	0.01	25.5	7600	-4.32	181.11	0.73	0.83
N 7	0.05	0.01	0.25	0.19	-7.86	4.72	4.26	138.48
N 8	0.05	0.01	29.91	16200	-3.86	344.31	0.69	0.93
N 9	0.05	0.01	8.15	1510	-5.31	96.02	0.89	1.5
N10	0.05	0.01	52.26	19300	-4.49	194.9	0.84	0.76
N11	0.05	0.01	0.17	0.17	-7.9	71.85	6.17	4630
N12	0.04	0.01	0.15	0.28	-7.9	196.31	6.5	12400
N13	0.07	0.01	3.42	279.01	-6.56	31.61	1.36	4.59
N14	0.07	0.02	2.32	484.16	-6.86	65.48	1.79	20.41
N15	0.05	0.01	0.25	3.24	-7.77	137.06	5.29	3160
N16	0.07	0.01	0.49	0.42	-7.9	119.63	6.87	8420
N17	0.05	0.01	0.21	2.85	-7.8	326.34	5.9	9710
N18	0.05	0.01	0.25	1.63	-7.83	206.79	6	7140
N19	0.04	0.01	0.31	2.51	-7.81	122.34	5.48	3440
N20	0.04	0.01	0.19	1.42	-7.83	213.59	5.84	7220
N21	0.04	0.01	0.16	1.69	-7.81	288.62	5.91	9040
N22	0.04	0.01	0.27	2.39	-7.83	218.55	5.75	7380
N23	0.04	0.01	0.25	4.59	-7.79	295.2	5.6	7920
N24	0.04	0.01	1.74	307.09	-6.69	55.78	1.66	10.14
O 1
O 2
O 3
O 4
O 5
O 6
O 7
O 8
O 9
O10
O11
O12
O13
O14
O15
O16
O17
O18
O19
O20
O21
O22
O23
O24
P 1
P 2
P 3
P 4
P 5
P 6
P 7
P 8
P 9
P10
P11
P12
P13
P14
P15

## Sheet: Fig. 5a HDAC3
Grey entries correspond to weak binders				X = Asuha
	Bottom		Top		LogEC50 (M)		HillSlope			Pos.	Sequence	Name	Pos.	Sequence	Name
Position	Value	SEM	Value	SEM	Value	SEM	Value	SEM		A 1	A R T K Q T A R X S T G G K A P	H3 1-16 (K9X)	I 1	A R pT K Q T A R X pS pT G G Kac A P
A 1	0.02	0.01	1	0.02	-8.55	0.05	3.22	1.03		A 2	A R pT K Q T A R X S T G G K A P	1 PTM	I 2	A R pT K Q T A R X pS pT G G Kthioac A P
A 2	0.03	0.01	1	0.02	-8.58	0.05	3.2	1.3		A 3	A R T Kme1 Q T A R X S T G G K A P		I 3	A R T Kme1 Q pT A R X pS pT G G K A P
A 3	0.02	0.01	1	0.01	-8.58	0.02	2.99	0.56		A 4	A R T Kme2 Q T A R X S T G G K A P		I 4	A R T Kme1 Q pT A R X pS T G G Kac A P
A 4	0.02	0.01	1	0.03	-8.53	0.04	2.19	0.36		A 5	A R T Kme3 Q T A R X S T G G K A P		I 5	A R T Kme1 Q pT A R X pS T G G Kthioac A P
A 5	0.03	0.01	1	0.01	-8.56	0.02	2.5	0.35		A 6	A R T Kac Q T A R X S T G G K A P		I 6	A R T Kme1 Q pT A R X S pT G G Kac A P
A 6	0.04	0.01	1	0.01	-8.57	0.04	3.21	0.85		A 7	A R T Kthioac Q T A R X S T G G K A P		I 7	A R T Kme1 Q pT A R X S pT G G Kthioac A P
A 7	0.04	0.01	1	0.02	-8.57	0.07	3.51	1.85		A 8	A R T K Q pT A R X S T G G K A P		I 8	A R T Kme1 Q T A R X pS pT G G Kac A P
A 8	0.04	0.01	1	0.02	-8.54	0.04	2.98	0.75		A 9	A R T K Q T A R X pS T G G K A P		I 9	A R T Kme1 Q T A R X pS pT G G Kthioac A P
A 9	0.01	0.01	0.96	0.02	-8.35	0.03	2.28	0.19		A10	A R T K Q T A R X S pT G G K A P		I10	A R T Kme2 Q pT A R X pS pT G G K A P
A10	0.01	0	0.98	0	-8.41	0.01	2.87	0.08		A11	A R T K Q T A R X S T G G Kac A P		I11	A R T Kme2 Q pT A R X pS T G G Kac A P
A11	0.01	0.01	1	0.02	-8.47	0.04	2.46	0.34		A12	A R T K Q T A R X S T G G Kthioac A P		I12	A R T Kme2 Q pT A R X pS T G G Kthioac A P
A12	0.02	0.01	1	0.01	-8.55	0.03	3.2	0.67		A13	A R pT Kme1 Q T A R X S T G G K A P	2 PTMs	I13	A R T Kme2 Q pT A R X S pT G G Kac A P
A13	0.06	0.01	1	0.02	-8.52	0.06	3.04	0.85		A14	A R pT Kme2 Q T A R X S T G G K A P		I14	A R T Kme2 Q pT A R X S pT G G Kthioac A P
A14	0.05	0.01	1	0.01	-8.51	0.04	3.39	0.7		A15	A R pT Kme3 Q T A R X S T G G K A P		I15	A R T Kme2 Q T A R X pS pT G G Kac A P
A15	0.04	0.01	1	0.02	-8.56	0.05	3.23	1.04		A16	A R pT Kac Q T A R X S T G G K A P		I16	A R T Kme2 Q T A R X pS pT G G Kthioac A P
A16	0.05	0.01	1	0.01	-8.55	0.05	3.3	0.98		A17	A R pT Kthioac Q T A R X S T G G K A P		I17	A R T Kme3 Q pT A R X pS pT G G K A P
A17	0.05	0.01	0.98	0.02	-8.63	8.08	7.56	912.87		A18	A R pT K Q pT A R X S T G G K A P		I18	A R T Kme3 Q pT A R X pS T G G Kac A P
A18	0.05	0.01	0.99	0.01	-8.59	0.14	4.55	5.65		A19	A R pT K Q T A R X pS T G G K A P		I19	A R T Kme3 Q pT A R X pS T G G Kthioac A P
A19	0.01	0.01	0.91	0.04	-8.06	0.05	1.44	0.21		A20	A R pT K Q T A R X S pT G G K A P		I20	A R T Kme3 Q pT A R X S pT G G Kac A P
A20	0.02	0.02	0.78	0.04	-8.62	370.39	9.67	43800		A21	A R pT K Q T A R X S T G G Kac A P		I21	A R T Kme3 Q pT A R X S pT G G Kthioac A P
A21										A22	A R pT K Q T A R X S T G G Kthioac A P		I22	A R T Kme3 Q T A R X pS pT G G Kac A P
A22										A23	A R T Kme1 Q pT A R X S T G G K A P		I23	A R T Kme3 Q T A R X pS pT G G Kthioac A P
A23										A24	A R T Kme1 Q T A R X pS T G G K A P		I24	A R T Kac Q pT A R X pS pT G G K A P
A24	0.02	0.03	0.94	0.05	-8.26	0.07	2.09	0.41		B 1	A R T Kme1 Q T A R X S pT G G K A P		J 1	A R T Kac Q pT A R X pS T G G Kac A P
B 1	0.01	0.02	0.98	0.03	-8.37	0.04	2.31	0.25		B 2	A R T Kme1 Q T A R X S T G G Kac A P		J 2	A R T Kac Q pT A R X pS T G G Kthioac A P
B 2	0.02	0.01	1	0.02	-8.54	0.06	3.38	1.13		B 3	A R T Kme1 Q T A R X S T G G Kthioac A P		J 3	A R T Kac Q pT A R X S pT G G Kac A P
B 3	0.02	0.01	1	0.02	-8.53	0.04	2.82	0.57		B 4	A R T Kme2 Q pT A R X S T G G K A P		J 4	A R T Kac Q pT A R X S pT G G Kthioac A P
B 4	0.03	0.02	1	0.03	-8.52	0.05	2.28	0.44		B 5	A R T Kme2 Q T A R X pS T G G K A P		J 5	A R T Kac Q T A R X pS pT G G Kac A P
B 5	0.01	0.02	0.98	0.04	-8.37	0.05	2.05	0.27		B 6	A R T Kme2 Q T A R X S pT G G K A P		J 6	A R T Kac Q T A R X pS pT G G Kthioac A P
B 6	0.01	0.01	0.99	0.02	-8.41	0.03	2.64	0.26		B 7	A R T Kme2 Q T A R X S T G G Kac A P		J 7	A R T Kthioac Q pT A R X pS pT G G K A P
B 7	0.02	0.01	1	0.02	-8.48	0.04	2.47	0.33		B 8	A R T Kme2 Q T A R X S T G G Kthioac A P		J 8	A R T Kthioac Q pT A R X pS T G G Kac A P
B 8	0.01	0.01	1	0.03	-8.43	0.04	2.15	0.24		B 9	A R T Kme3 Q pT A R X S T G G K A P		J 9	A R T Kthioac Q pT A R X pS T G G Kthioac A P
B 9	0.05	0.02	1	0.03	-8.51	0.04	2.43	0.44		B10	A R T Kme3 Q T A R X pS T G G K A P		J10	A R T Kthioac Q pT A R X S pT G G Kac A P
B10	0.01	0.02	1.01	0.04	-8.32	0.06	2.01	0.31		B11	A R T Kme3 Q T A R X S pT G G K A P		J11	A R T Kthioac Q pT A R X S pT G G Kthioac A P
B11	0.01	0.03	1	0.06	-8.19	0.07	1.56	0.32		B12	A R T Kme3 Q T A R X S T G G Kac A P		J12	A R T Kthioac Q T A R X pS pT G G Kac A P
B12	0.02	0.02	1	0.03	-8.46	0.04	2.41	0.35		B13	A R T Kme3 Q T A R X S T G G Kthioac A P		J13	A R T Kthioac Q T A R X pS pT G G Kthioac A P
B13	0.02	0.02	1	0.03	-8.43	0.05	2.62	0.42		B14	A R T Kac Q pT A R X S T G G K A P		J14	A R T K Q pT A R X pS pT G G Kac A P
B14	0.05	0.02	1	0.03	-8.53	0.06	2.97	0.94		B15	A R T Kac Q T A R X pS T G G K A P		J15	A R T K Q pT A R X pS pT G G Kthioac A P
B15	0.02	0.01	0.98	0.02	-8.36	0.03	2.34	0.21		B16	A R T Kac Q T A R X S pT G G K A P		J16	A R pT Kme1 Q pT A R X pS pT G G K A P	5 PTMs
B16	0.02	0.02	0.83	0.04	-8.38	0.08	2.84	0.59		B17	A R T Kac Q T A R X S T G G Kac A P		J17	A R pT Kme1 Q pT A R X pS T G G Kac A P
B17	0.02	0.01	0.98	0.01	-8.5	0.04	3.42	0.57		B18	A R T Kac Q T A R X S T G G Kthioac A P		J18	A R pT Kme1 Q pT A R X pS T G G Kthioac A P
B18	0.02	0.01	0.99	0.01	-8.48	0.03	3.23	0.35		B19	A R T Kthioac Q pT A R X S T G G K A P		J19	A R pT Kme1 Q pT A R X S pT G G Kac A P
B19	0.04	0.01	1	0.01	-8.52	0.03	3.42	0.57		B20	A R T Kthioac Q T A R X pS T G G K A P		J20	A R pT Kme1 Q pT A R X S pT G G Kthioac A P
B20	0.02	0.01	0.95	0.02	-8.48	0.08	4.06	1.37		B21	A R T Kthioac Q T A R X S pT G G K A P		J21	A R pT Kme1 Q T A R X pS pT G G Kac A P
B21	0.01	0.02	0.95	0.04	-8.16	0.05	1.67	0.27		B22	A R T Kthioac Q T A R X S T G G Kac A P		J22	A R pT Kme1 Q T A R X pS pT G G Kthioac A P
B22	0.02	0.01	0.96	0.02	-8.49	0.06	3.34	0.85		B23	A R T Kthioac Q T A R X S T G G Kthioac A P		J23	A R pT Kme2 Q pT A R X pS pT G G K A P
B23	0.02	0.01	0.95	0.02	-8.6	3.85	6.86	265.9		B24	A R T K Q pT A R X pS T G G K A P		J24	A R pT Kme2 Q pT A R X pS T G G Kac A P
B24	0.02	0.01	0.93	0.03	-8.33	0.04	2.37	0.25		C 1	A R T K Q pT A R X S pT G G K A P		K 1	A R pT Kme2 Q pT A R X pS T G G Kthioac A P
C 1	0.01	0.02	0.94	0.04	-8.34	0.06	2	0.3		C 2	A R T K Q pT A R X S T G G Kac A P		K 2	A R pT Kme2 Q pT A R X S pT G G Kac A P
C 2	0.02	0.01	1	0.02	-8.58	0.19	4.55	7.08		C 3	A R T K Q pT A R X S T G G Kthioac A P		K 3	A R pT Kme2 Q pT A R X S pT G G Kthioac A P
C 3	0.02	0.01	1	0.01	-8.54	0.05	3.72	1.26		C 4	A R T K Q T A R X pS pT G G K A P		K 4	A R pT Kme2 Q T A R X pS pT G G Kac A P
C 4	0.01	0.02	0.89	0.05	-8.11	0.05	1.67	0.33		C 5	A R T K Q T A R X pS T G G Kac A P		K 5	A R pT Kme2 Q T A R X pS pT G G Kthioac A P
C 5	0.01	0.02	0.95	0.04	-8.14	0.04	1.93	0.38		C 6	A R T K Q T A R X pS T G G Kthioac A P		K 6	A R pT Kme3 Q pT A R X pS pT G G K A P
C 6	0.01	0.01	1	0.03	-8.15	0.03	1.96	0.26		C 7	A R T K Q T A R X S pT G G Kac A P		K 7	A R pT Kme3 Q pT A R X pS T G G Kac A P
C 7	0.01	0.02	1	0.07	-8.06	0.06	1.61	0.42		C 8	A R T K Q T A R X S pT G G Kthioac A P		K 8	A R pT Kme3 Q pT A R X pS T G G Kthioac A P
C 8	0.01	0.02	0.99	0.05	-8.07	0.05	1.66	0.36		C 9	A R pT Kme1 Q pT A R X S T G G K A P	3 PTMs	K 9	A R pT Kme3 Q pT A R X S pT G G Kac A P
C 9	0.02	0.02	1.01	0.03	-8.44	0.05	1.93	0.26		C10	A R pT Kme1 Q T A R X pS T G G K A P		K10	A R pT Kme3 Q pT A R X S pT G G Kthioac A P
C10	0.01	0.01	0.99	0.01	-8.44	0.02	2.59	0.21		C11	A R pT Kme1 Q T A R X S pT G G K A P		K11	A R pT Kme3 Q T A R X pS pT G G Kac A P
C11	0.01	0.01	0.99	0.02	-8.36	0.03	2.34	0.19		C12	A R pT Kme1 Q T A R X S T G G Kac A P		K12	A R pT Kme3 Q T A R X pS pT G G Kthioac A P
C12	0.02	0.01	1	0.01	-8.55	0.05	3.55	1.16		C13	A R pT Kme1 Q T A R X S T G G Kthioac A P		K13	A R pT Kac Q pT A R X pS pT G G K A P
C13	0.02	0.01	1	0.02	-8.53	0.05	3.39	0.99		C14	A R pT Kme2 Q pT A R X S T G G K A P		K14	A R pT Kac Q pT A R X pS T G G Kac A P
C14	0.05	0.02	1	0.03	-8.57	0.11	3.6	2.87		C15	A R pT Kme2 Q T A R X pS T G G K A P		K15	A R pT Kac Q pT A R X pS T G G Kthioac A P
C15	0.02	0.01	0.95	0.02	-8.5	0.06	3.44	1.01		C16	A R pT Kme2 Q T A R X S pT G G K A P		K16	A R pT Kac Q pT A R X S pT G G Kac A P
C16	0.02	0.01	0.95	0.02	-8.42	0.03	2.8	0.26		C17	A R pT Kme2 Q T A R X S T G G Kac A P		K17	A R pT Kac Q pT A R X S pT G G Kthioac A P
C17	0.02	0	0.99	0	-8.49	0.01	3.39	0.21		C18	A R pT Kme2 Q T A R X S T G G Kthioac A P		K18	A R pT Kac Q T A R X pS pT G G Kac A P
C18	0.02	0	0.99	0.01	-8.52	0.03	3.55	0.54		C19	A R pT Kme3 Q pT A R X S T G G K A P		K19	A R pT Kac Q T A R X pS pT G G Kthioac A P
C19	0.04	0.01	1	0.01	-8.55	0.08	4.09	2.16		C20	A R pT Kme3 Q T A R X pS T G G K A P		K20	A R pT Kthioac Q pT A R X pS pT G G K A P
C20	0.02	0.01	0.96	0.02	-8.43	0.04	3.04	0.4		C21	A R pT Kme3 Q T A R X S pT G G K A P		K21	A R pT Kthioac Q pT A R X pS T G G Kac A P
C21	0.01	0.02	0.89	0.03	-8.21	0.04	2.14	0.3		C22	A R pT Kme3 Q T A R X S T G G Kac A P		K22	A R pT Kthioac Q pT A R X pS T G G Kthioac A P
C22	0.02	0.01	0.97	0.01	-8.58	0.28	5.37	12.93		C23	A R pT Kme3 Q T A R X S T G G Kthioac A P		K23	A R pT Kthioac Q pT A R X S pT G G Kac A P
C23										C24	A R pT Kac Q pT A R X S T G G K A P		K24	A R pT Kthioac Q pT A R X S pT G G Kthioac A P
C24	0.04	0.01	0.95	0.02	-8.45	0.04	2.72	0.38		D 1	A R pT Kac Q T A R X pS T G G K A P		L 1	A R pT Kthioac Q T A R X pS pT G G Kac A P
D 1	0.01	0.02	0.98	0.04	-8.34	0.06	2.22	0.34		D 2	A R pT Kac Q T A R X S pT G G K A P		L 2	A R pT Kthioac Q T A R X pS pT G G Kthioac A P
D 2	0.01	0.02	0.96	0.04	-8.3	0.06	2.02	0.3		D 3	A R pT Kac Q T A R X S T G G Kac A P		L 3	A R pT K Q pT A R X pS pT G G Kac A P
D 3	0.01	0.02	0.68	0.05	-8.02	0.06	1.72	0.48		D 4	A R pT Kac Q T A R X S T G G Kthioac A P		L 4	A R pT K Q pT A R X pS pT G G Kthioac A P
D 4	0.01	0.01	0.98	0.02	-8.46	0.04	2.9	0.46		D 5	A R pT Kthioac Q pT A R X S T G G K A P		L 5	A R T Kme1 Q pT A R X pS pT G G Kac A P
D 5	0.03	0.01	1	0.02	-8.5	0.04	2.52	0.4		D 6	A R pT Kthioac Q T A R X pS T G G K A P		L 6	A R T Kme1 Q pT A R X pS pT G G Kthioac A P
D 6	0.01	0.01	0.99	0.02	-8.44	0.04	2.76	0.36		D 7	A R pT Kthioac Q T A R X S pT G G K A P		L 7	A R T Kme2 Q pT A R X pS pT G G Kac A P
D 7	0.01	0.02	0.99	0.03	-8.34	0.04	2.05	0.21		D 8	A R pT Kthioac Q T A R X S T G G Kac A P		L 8	A R T Kme2 Q pT A R X pS pT G G Kthioac A P
D 8	0.01	0.02	0.98	0.03	-8.44	0.05	2.61	0.39		D 9	A R pT Kthioac Q T A R X S T G G Kthioac A P		L 9	A R T Kme3 Q pT A R X pS pT G G Kac A P
D 9	0.02	0.01	0.99	0.02	-8.48	0.04	3.02	0.45		D10	A R pT K Q pT A R X pS T G G K A P		L10	A R T Kme3 Q pT A R X pS pT G G Kthioac A P
D10	0.01	0.01	0.99	0.02	-8.38	0.03	2.4	0.2		D11	A R pT K Q pT A R X S pT G G K A P		L11	A R T Kac Q pT A R X pS pT G G Kac A P
D11	0.01	0.01	0.91	0.02	-8.45	0.06	3.21	0.68		D12	A R pT K Q pT A R X S T G G Kac A P		L12	A R T Kac Q pT A R X pS pT G G Kthioac A P
D12										D13	A R pT K Q pT A R X S T G G Kthioac A P		L13	A R T Kthioac Q pT A R X pS pT G G Kac A P
D13	0.01	0.02	0.99	0.03	-8.36	0.05	2.39	0.31		D14	A R pT K Q T A R X pS pT G G K A P		L14	A R T Kthioac Q pT A R X pS pT G G Kthioac A P
D14	0.01	0.02	0.56	0.04	-8.28	0.09	2.43	0.66		D15	A R pT K Q T A R X pS T G G Kac A P		L15	A R pT Kme1 Q pT A R X pS pT G G Kac A P	6 PTMs
D15	0.01	0.03	0.75	0.05	-8.21	0.08	2.14	0.6		D16	A R pT K Q T A R X pS T G G Kthioac A P		L16	A R pT Kme1 Q pT A R X pS pT G G Kthioac A P
D16	0.01	0.01	0.89	0.02	-8.13	0.02	2.2	0.27		D17	A R pT K Q T A R X S pT G G Kac A P		L17	A R pT Kme2 Q pT A R X pS pT G G Kac A P
D17	0.01	0.02	0.9	0.05	-7.99	0.04	1.77	0.44		D18	A R pT K Q T A R X S pT G G Kthioac A P		L18	A R pT Kme2 Q pT A R X pS pT G G Kthioac A P
D18	0.01	0.01	0.85	0.03	-8.07	0.03	2.09	0.49		D19	A R T Kme1 Q pT A R X pS T G G K A P		L19	A R pT Kme3 Q pT A R X pS pT G G Kac A P
D19	0.02	0.01	0.94	0.02	-8.47	0.07	3.42	0.98		D20	A R T Kme1 Q pT A R X S pT G G K A P		L20	A R pT Kme3 Q pT A R X pS pT G G Kthioac A P
D20	0.02	0.01	0.94	0.02	-8.32	0.04	2.41	0.24		D21	A R T Kme1 Q pT A R X S T G G Kac A P		L21	A R pT Kac Q pT A R X pS pT G G Kac A P
D21	0.02	0.01	0.96	0.02	-8.44	0.04	2.34	0.29		D22	A R T Kme1 Q pT A R X S T G G Kthioac A P		L22	A R pT Kac Q pT A R X pS pT G G Kthioac A P
D22										D23	A R T Kme1 Q T A R X pS pT G G K A P		L23	A R pT Kthioac Q pT A R X pS pT G G Kac A P
D23	0.01	0.03	0.61	0.06	-8.3	0.14	2.32	0.88		D24	A R T Kme1 Q T A R X pS T G G Kac A P		L24	A R pT Kthioac Q pT A R X pS pT G G Kthioac A P
D24	0.01	0.04	0.57	0.07	-8.23	0.16	2.28	1.19		E 1	A R T Kme1 Q T A R X pS T G G Kthioac A P		M 1	S T G G K A P R X Q L A T K A A	H3 10-25 (K18X)
E 1	0.01	0.03	0.92	0.05	-8.17	0.06	2.05	0.51		E 2	A R T Kme1 Q T A R X S pT G G Kac A P		M 2	pS T G G K A P R X Q L A T K A A	1 PTM
E 2	0.01	0.02	0.91	0.05	-8.1	0.05	1.77	0.42		E 3	A R T Kme1 Q T A R X S pT G G Kthioac A P		M 3	S pT G G K A P R X Q L A T K A A
E 3	0.01	0.02	0.93	0.05	-8.12	0.05	1.95	0.48		E 4	A R T Kme2 Q pT A R X pS T G G K A P		M 4	S T G G Kac A P R X Q L A T K A A
E 4	0.01	0.01	0.93	0.02	-8.5	0.07	3.28	1		E 5	A R T Kme2 Q pT A R X S pT G G K A P		M 5	S T G G Kthioac A P R X Q L A T K A A
E 5	0.01	0.01	0.98	0.02	-8.37	0.03	2.16	0.2		E 6	A R T Kme2 Q pT A R X S T G G Kac A P		M 6	S T G G K A P R X Q L A T Kme1 A A
E 6	0.01	0.01	1	0.01	-8.48	0.02	2.8	0.25		E 7	A R T Kme2 Q pT A R X S T G G Kthioac A P		M 7	S T G G K A P R X Q L A T Kac A A
E 7	0.02	0.01	1	0.01	-8.5	0.02	2.98	0.32		E 8	A R T Kme2 Q T A R X pS pT G G K A P		M 8	S T G G K A P R X Q L A T Kthioac A A
E 8	0.01	0.02	0.8	0.04	-8.31	0.07	2.47	0.49		E 9	A R T Kme2 Q T A R X pS T G G Kac A P		M 9	pS pT G G K A P R X Q L A T K A A	2 PTMs
E 9	0.01	0.02	1.01	0.05	-8.03	0.04	1.69	0.36		E10	A R T Kme2 Q T A R X pS T G G Kthioac A P		M10	pS T G G Kac A P R X Q L A T K A A
E10	0.01	0.02	0.93	0.04	-8.12	0.04	1.96	0.41		E11	A R T Kme2 Q T A R X S pT G G Kac A P		M11	pS T G G Kthioac A P R X Q L A T K A A
E11	0.01	0.01	0.96	0.02	-8.2	0.03	2.15	0.23		E12	A R T Kme2 Q T A R X S pT G G Kthioac A P		M12	pS T G G K A P R X Q L A T Kme1 A A
E12	0.01	0.02	0.95	0.03	-8.22	0.04	2.09	0.26		E13	A R T Kme3 Q pT A R X pS T G G K A P		M13	pS T G G K A P R X Q L A T Kac A A
E13	0.02	0.01	0.98	0.02	-8.37	0.04	2.49	0.25		E14	A R T Kme3 Q pT A R X S pT G G K A P		M14	pS T G G K A P R X Q L A T Kthioac A A
E14	0.02	0.03	0.96	0.05	-8.33	0.07	2.01	0.35		E15	A R T Kme3 Q pT A R X S T G G Kac A P		M15	S pT G G Kac A P R X Q L A T K A A
E15	0.02	0.01	0.98	0.02	-8.53	0.06	3.31	1.06		E16	A R T Kme3 Q pT A R X S T G G Kthioac A P		M16	S pT G G Kthioac A P R X Q L A T K A A
E16	0.02	0.01	0.96	0.02	-8.45	0.04	2.9	0.43		E17	A R T Kme3 Q T A R X pS pT G G K A P		M17	S pT G G K A P R X Q L A T Kme1 A A
E17	0.01	0.03	0.72	0.06	-8.12	0.08	1.8	0.6		E18	A R T Kme3 Q T A R X pS T G G Kac A P		M18	S pT G G K A P R X Q L A T Kac A A
E18	0.01	0.02	0.8	0.04	-8.12	0.05	2.36	0.81		E19	A R T Kme3 Q T A R X pS T G G Kthioac A P		M19	S pT G G K A P R X Q L A T Kthioac A A
E19	0.01	0.03	0.8	0.05	-8.15	0.07	2.22	0.74		E20	A R T Kme3 Q T A R X S pT G G Kac A P		M20	S T G G Kac A P R X Q L A T Kme1 A A
E20	0.01	0.02	0.86	0.03	-8.2	0.05	2.42	0.45		E21	A R T Kme3 Q T A R X S pT G G Kthioac A P		M21	S T G G Kac A P R X Q L A T Kac A A
E21										E22	A R T Kac Q pT A R X pS T G G K A P		M22	S T G G Kac A P R X Q L A T Kthioac A A
E22	0.02	0.02	0.87	0.03	-8.45	0.07	2.6	0.61		E23	A R T Kac Q pT A R X S pT G G K A P		M23	S T G G Kthioac A P R X Q L A T Kme1 A A
E23	0.02	0.02	0.88	0.03	-8.4	0.06	2.77	0.49		E24	A R T Kac Q pT A R X S T G G Kac A P		M24	S T G G Kthioac A P R X Q L A T Kac A A
E24										F 1	A R T Kac Q pT A R X S T G G Kthioac A P		N 1	S T G G Kthioac A P R X Q L A T Kthioac A A
F 1	0.01	0.01	0.99	0.02	-8.45	0.03	2.51	0.21		F 2	A R T Kac Q T A R X pS pT G G K A P		N 2	pS pT G G Kac A P R X Q L A T K A A	3 PTMs
F 2	0.01	0.03	0.78	0.07	-8.16	0.09	1.72	0.56		F 3	A R T Kac Q T A R X pS T G G Kac A P		N 3	pS pT G G Kthioac A P R X Q L A T K A A
F 3	0.01	0.02	0.89	0.06	-8.04	0.05	1.76	0.49		F 4	A R T Kac Q T A R X pS T G G Kthioac A P		N 4	pS pT G G K A P R X Q L A T Kme1 A A
F 4	0.01	0.04	0.69	0.07	-8.31	0.15	2.57	1.03		F 5	A R T Kac Q T A R X S pT G G Kac A P		N 5	pS pT G G K A P R X Q L A T Kac A A
F 5	0.01	0.03	0.71	0.06	-8.39	0.16	3.19	1.48		F 6	A R T Kac Q T A R X S pT G G Kthioac A P		N 6	pS pT G G K A P R X Q L A T Kthioac A A
F 6	0.01	0.02	0.85	0.04	-8.24	0.07	2.13	0.45		F 7	A R T Kthioac Q pT A R X pS T G G K A P		N 7	pS T G G Kac A P R X Q L A T Kme1 A A
F 7	0.01	0.01	0.99	0.02	-8.36	0.03	2.3	0.2		F 8	A R T Kthioac Q pT A R X S pT G G K A P		N 8	pS T G G Kac A P R X Q L A T Kac A A
F 8	0.02	0.02	0.76	0.03	-8.63	689.45	10.17	102000		F 9	A R T Kthioac Q pT A R X S T G G Kac A P		N 9	pS T G G Kac A P R X Q L A T Kthioac A A
F 9	0.01	0.01	0.99	0.03	-8.46	0.05	2.68	0.44		F10	A R T Kthioac Q pT A R X S T G G Kthioac A P		N10	pS T G G Kthioac A P R X Q L A T Kme1 A A
F10	0.01	0.01	1	0.03	-8.42	0.04	2.21	0.23		F11	A R T Kthioac Q T A R X pS pT G G K A P		N11	pS T G G Kthioac A P R X Q L A T Kac A A
F11	0.01	0.02	0.67	0.05	-8.15	0.07	1.81	0.5		F12	A R T Kthioac Q T A R X pS T G G Kac A P		N12	pS T G G Kthioac A P R X Q L A T Kthioac A A
F12	0.01	0.03	0.59	0.05	-8.23	0.13	2.44	1.05		F13	A R T Kthioac Q T A R X pS T G G Kthioac A P		N13	S pT G G Kac A P R X Q L A T Kme1 A A
F13	0.01	0.03	0.75	0.06	-8.1	0.08	1.73	0.57		F14	A R T Kthioac Q T A R X S pT G G Kac A P		N14	S pT G G Kac A P R X Q L A T Kac A A
F14	0.01	0.02	0.8	0.04	-8.07	0.05	1.82	0.42		F15	A R T Kthioac Q T A R X S pT G G Kthioac A P		N15	S pT G G Kac A P R X Q L A T Kthioac A A
F15	0.01	0.01	0.9	0.02	-8.13	0.03	2.05	0.28		F16	A R T K Q pT A R X pS pT G G K A P		N16	S pT G G Kthioac A P R X Q L A T Kme1 A A
F16	0.01	0.03	0.52	0.05	-8.35	0.13	2.38	0.84		F17	A R T K Q pT A R X pS T G G Kac A P		N17	S pT G G Kthioac A P R X Q L A T Kac A A
F17	0.02	0.01	0.89	0.03	-8.02	0.03	1.98	0.43		F18	A R T K Q pT A R X pS T G G Kthioac A P		N18	S pT G G Kthioac A P R X Q L A T Kthioac A A
F18	0.01	0.03	0.61	0.06	-8.19	0.12	2.33	1.11		F19	A R T K Q pT A R X S pT G G Kac A P		N19	pS pT G G Kac A P R X Q L A T Kme1 A A	4 PTMs
F19	0.01	0.02	0.95	0.04	-8.12	0.04	2.15	0.49		F20	A R T K Q pT A R X S pT G G Kthioac A P		N20	pS pT G G Kac A P R X Q L A T Kac A A
F20	0.02	0.02	0.48	0.04	-8.59	266.21	9.36	22000		F21	A R T K Q T A R X pS pT G G Kac A P		N21	pS pT G G Kac A P R X Q L A T Kthioac A A
F21	0.01	0.01	0.38	0.04	-8	0.08	1.95	1.16		F22	A R T K Q T A R X pS pT G G Kthioac A P		N22	pS pT G G Kthioac A P R X Q L A T Kme1 A A
F22	0.01	0.01	0.33	0.03	-8.07	0.08	1.95	0.98		F23	A R pT Kme1 Q pT A R X pS T G G K A P	4 PTMs	N23	pS pT G G Kthioac A P R X Q L A T Kac A A
F23	0.02	0.02	0.98	0.05	-8.25	0.06	1.71	0.27		F24	A R pT Kme1 Q pT A R X S pT G G K A P		N24	pS pT G G Kthioac A P R X Q L A T Kthioac A A
F24	0.02	0.01	0.94	0.04	-8.1	0.04	1.54	0.21		G 1	A R pT Kme1 Q pT A R X S T G G Kac A P		O 1	G K G G K G L G X G G A K R H R	H4 4-19 (K12X)
G 1	0.01	0.01	0.97	0.02	-8.51	0.04	2.84	0.48		G 2	A R pT Kme1 Q pT A R X S T G G Kthioac A P		O 2	G Kac G G K G L G X G G A K R H R	1 PTM
G 2	0.01	0.01	0.99	0.03	-8.46	0.04	2.26	0.3		G 3	A R pT Kme1 Q T A R X pS pT G G K A P		O 3	G Kthioac G G K G L G X G G A K R H R
G 3	0.01	0.02	0.9	0.08	-7.99	0.08	1.42	0.36		G 4	A R pT Kme1 Q T A R X pS T G G Kac A P		O 4	G K G G Kac G L G X G G A K R H R
G 4	0.01	0.02	1.06	0.46	-7.65	0.42	1.11	0.51		G 5	A R pT Kme1 Q T A R X pS T G G Kthioac A P		O 5	G K G G Kthioac G L G X G G A K R H R
G 5	0.01	0.02	0.87	0.05	-8.08	0.05	1.71	0.34		G 6	A R pT Kme1 Q T A R X S pT G G Kac A P		O 6	G K G G K G L G X G G A Kac R H R
G 6	0.01	0.02	0.75	0.04	-8.24	0.07	1.91	0.39		G 7	A R pT Kme1 Q T A R X S pT G G Kthioac A P		O 7	G K G G K G L G X G G A Kthioac R H R
G 7	0.01	0.02	0.91	0.05	-8.11	0.05	1.83	0.44		G 8	A R pT Kme2 Q pT A R X pS T G G K A P		O 8	G Kac G G Kac G L G X G G A K R H R	2 PTMs
G 8	0.02	0.02	0.94	0.04	-8.4	0.05	2.19	0.33		G 9	A R pT Kme2 Q pT A R X S pT G G K A P		O 9	G Kac G G Kthioac G L G X G G A K R H R
G 9	0.01	0.03	0.99	0.05	-8.27	0.07	1.77	0.33		G10	A R pT Kme2 Q pT A R X S T G G Kac A P		O10	G Kac G G K G L G X G G A Kac R H R
G10	0.02	0.01	0.97	0.02	-8.44	0.04	2.3	0.27		G11	A R pT Kme2 Q pT A R X S T G G Kthioac A P		O11	G Kac G G K G L G X G G A Kthioac R H R
G11	0.02	0.01	1	0.02	-8.42	0.03	2.32	0.2		G12	A R pT Kme2 Q T A R X pS pT G G K A P		O12	G Kthioac G G Kac G L G X G G A K R H R
G12	0.01	0.02	0.79	0.07	-8.04	0.08	1.48	0.42		G13	A R pT Kme2 Q T A R X pS T G G Kac A P		O13	G Kthioac G G Kthioac G L G X G G A K R H R
G13	0.01	0.02	0.88	0.05	-8.08	0.05	1.9	0.52		G14	A R pT Kme2 Q T A R X pS T G G Kthioac A P		O14	G Kthioac G G K G L G X G G A Kac R H R
G14	0.01	0.01	0.94	0.04	-8.04	0.03	1.78	0.32		G15	A R pT Kme2 Q T A R X S pT G G Kac A P		O15	G Kthioac G G K G L G X G G A Kthioac R H R
G15	0.01	0.01	0.88	0.03	-8.16	0.04	1.94	0.28		G16	A R pT Kme2 Q T A R X S pT G G Kthioac A P		O16	G K G G Kac G L G X G G A Kac R H R
G16	0.01	0.03	0.8	0.05	-8.18	0.07	2.06	0.58		G17	A R pT Kme3 Q pT A R X pS T G G K A P		O17	G K G G Kac G L G X G G A Kthioac R H R
G17	0.02	0.01	0.96	0.02	-8.36	0.04	2.41	0.23		G18	A R pT Kme3 Q pT A R X S pT G G K A P		O18	G K G G Kthioac G L G X G G A Kac R H R
G18	0.02	0.01	0.98	0.02	-8.3	0.03	2.17	0.18		G19	A R pT Kme3 Q pT A R X S T G G Kac A P		O19	G K G G Kthioac G L G X G G A Kthioac R H R
G19	0.02	0.01	0.99	0.02	-8.38	0.04	2.38	0.24		G20	A R pT Kme3 Q pT A R X S T G G Kthioac A P		O20	G Kac G G Kac G L G X G G A Kac R H R	3 PTMs
G20	0.02	0.02	0.93	0.03	-8.48	0.06	2.95	0.77		G21	A R pT Kme3 Q T A R X pS pT G G K A P		O21	G Kac G G Kac G L G X G G A Kthioac R H R
G21	0.02	0.01	0.82	0.02	-8.17	0.03	1.95	0.23		G22	A R pT Kme3 Q T A R X pS T G G Kac A P		O22	G Kac G G Kthioac G L G X G G A Kac R H R
G22	0.02	0.02	0.8	0.08	-7.99	0.08	1.76	0.78		G23	A R pT Kme3 Q T A R X pS T G G Kthioac A P		O23	G Kac G G Kthioac G L G X G G A Kthioac R H R
G23	0.02	0.01	0.99	0.11	-7.86	0.1	1.66	0.53		G24	A R pT Kme3 Q T A R X S pT G G Kac A P		O24	G Kthioac G G Kac G L G X G G A Kac R H R
G24	0.02	0.01	0.9	0.22	-7.72	0.2	1.78	0.8		H 1	A R pT Kme3 Q T A R X S pT G G Kthioac A P		P 1	G Kthioac G G Kac G L G X G G A Kthioac R H R
H 1	0.01	0.03	0.76	0.09	-8.01	0.09	1.72	0.8		H 2	A R pT Kac Q pT A R X pS T G G K A P		P 2	G Kthioac G G Kthioac G L G X G G A Kac R H R
H 2	0.01	0.02	0.97	0.05	-8.31	0.07	1.81	0.31		H 3	A R pT Kac Q pT A R X S pT G G K A P		P 3	G Kthioac G G Kthioac G L G X G G A Kthioac R H R
H 3	0.01	0.03	0.91	0.06	-8.29	0.08	1.76	0.39		H 4	A R pT Kac Q pT A R X S T G G Kac A P		P 4	L G K G G A X R H R K V L R D N	H4 10-25 (K16X)
H 4	0.01	0.02	0.98	0.04	-8.42	0.06	2.07	0.39		H 5	A R pT Kac Q pT A R X S T G G Kthioac A P		P 5	L G Kac G G A X R H R K V L R D N	1 PTM
H 5	0.02	0.01	0.95	0.02	-8.49	0.04	2.86	0.44		H 6	A R pT Kac Q T A R X pS pT G G K A P		P 6	L G Kthioac G G A X R H R K V L R D N
H 6	0.01	0.03	0.54	0.05	-8.27	0.12	1.89	0.63		H 7	A R pT Kac Q T A R X pS T G G Kac A P		P 7	L G K G G A X R H R Kme1 V L R D N
H 7	0.01	0.03	0.59	0.05	-8.32	0.14	2.63	0.97		H 8	A R pT Kac Q T A R X pS T G G Kthioac A P		P 8	L G K G G A X R H R Kme2 V L R D N
H 8	0.02	0.02	0.49	0.04	-8.62	25300	12.46	4090000		H 9	A R pT Kac Q T A R X S pT G G Kac A P		P 9	L G K G G A X R H R Kme3 V L R D N
H 9	0.01	0.02	0.88	0.04	-8.17	0.05	2.05	0.44		H10	A R pT Kac Q T A R X S pT G G Kthioac A P		P10	L G Kac G G A X R H R Kme1 V L R D N	2 PTMs
H10	0.01	0.03	0.75	0.09	-8.02	0.1	1.61	0.71		H11	A R pT Kthioac Q pT A R X pS T G G K A P		P11	L G Kac G G A X R H R Kme2 V L R D N
H11	0.01	0.01	0.99	0.03	-8.25	0.03	1.65	0.15		H12	A R pT Kthioac Q pT A R X S pT G G K A P		P12	L G Kac G G A X R H R Kme3 V L R D N
H12	0.02	0.02	0.82	0.04	-8.36	0.07	2.31	0.43		H13	A R pT Kthioac Q pT A R X S T G G Kac A P		P13	L G Kthioac G G A X R H R Kme1 V L R D N
H13	0.02	0.01	0.96	0.01	-8.48	0.03	3.22	0.43		H14	A R pT Kthioac Q pT A R X S T G G Kthioac A P		P14	L G Kthioac G G A X R H R Kme2 V L R D N
H14										H15	A R pT Kthioac Q T A R X pS pT G G K A P		P15	L G Kthioac G G A X R H R Kme3 V L R D N
H15	0.01	0.02	0.54	0.03	-8.13	0.07	1.77	0.48		H16	A R pT Kthioac Q T A R X pS T G G Kac A P		P16	-
H16	0.02	0.02	0.67	0.04	-8.12	0.07	2.49	1.27		H17	A R pT Kthioac Q T A R X pS T G G Kthioac A P		P17	-
H17	0.02	0.02	0.78	0.04	-8.06	0.04	1.91	0.5		H18	A R pT Kthioac Q T A R X S pT G G Kac A P		P18	-
H18	0.02	0.02	0.73	0.06	-8.08	0.07	2.04	0.9		H19	A R pT Kthioac Q T A R X S pT G G Kthioac A P		P19	-
H19	0.02	0.01	0.78	0.03	-8.07	0.03	1.88	0.34		H20	A R pT K Q pT A R X pS pT G G K A P		P20	-
H20	0.02	0.03	0.5	0.13	-7.96	0.21	1.56	1.28		H21	A R pT K Q pT A R X pS T G G Kac A P		P21	-
H21	0.02	0.02	0.56	0.03	-8.26	0.09	2.87	0.83		H22	A R pT K Q pT A R X pS T G G Kthioac A P		P22	-
H22	0.02	0.02	0.33	0.03	-8.6	869.49	9.94	85800		H23	A R pT K Q pT A R X S pT G G Kac A P		P23	-
H23	0.02	0.02	0.46	0.04	-8.14	0.12	2.46	1.66		H24	A R pT K Q pT A R X S pT G G Kthioac A P		P24	-
H24	0.02	0.02	0.49	0.05	-8.03	0.07	2.46	2.6
I 1	0.01	0.01	0.24	0.08	-7.91	0.3	1.55	1.57
I 2	0.01	0.02	0.27	0.05	-8.07	0.16	1.67	1.16
I 3	0.01	0.03	0.68	0.06	-8.2	0.1	1.87	0.61
I 4	0.01	0.03	0.79	0.08	-8.06	0.09	1.69	0.72
I 5	0.01	0.02	0.78	0.06	-8.09	0.07	1.69	0.51
I 6	0.01	0.02	0.8	0.04	-8.06	0.05	1.78	0.43
I 7	0.01	0.02	0.86	0.08	-7.94	0.07	1.69	0.56
I 8	0.01	0.01	0.23	0.03	-8.02	0.1	1.86	1.21
I 9	0.01	0.01	0.47	0.24	-7.69	0.44	1.38	0.96
I10	0.02	0.02	0.47	0.04	-8.47	0.42	4.13	7.43
I11	0.02	0.01	0.9	0.03	-8.05	0.03	1.92	0.35
I12	0.02	0.02	0.78	0.05	-8.02	0.05	1.87	0.56
I13	0.02	0.02	0.8	0.05	-8.06	0.05	1.98	0.66
I14	0.02	0.02	0.76	0.07	-8.01	0.06	1.91	0.86
I15	0.02	0.01	0.23	0.04	-7.93	0.14	1.96	1.75
I16	0.02	0.01	0.17	0.04	-7.97	0.25	3.24	20.14
I17	0.02	0.02	0.73	0.11	-7.9	0.13	1.5	0.61
I18	0.02	0.03	0.8	0.25	-7.86	0.29	2.1	2.78
I19	0.02	0.03	0.74	0.08	-7.99	0.07	2.26	1.99
I20	0.02	0.03	0.69	0.08	-8.05	0.09	2.03	1.36
I21	0.02	0.02	0.6	0.06	-8.01	0.07	2.12	1.5
I22	0.02	0.01	0.13	0.03	-8	5400	11.83	26400000
I23	0.02	0.01	0.15	0.03	-8.02	53.11	7.72	25600
I24	0.02	0.03	0.26	0.05	-8.41	0.49	3.65	5.79
J 1	0.01	0.03	0.64	0.06	-8.11	0.1	2.49	1.97
J 2	0.01	0.03	0.71	0.06	-8.17	0.09	1.93	0.67
J 3	0.01	0.02	0.82	0.05	-8.21	0.07	1.91	0.45
J 4	0.01	0.04	0.68	0.11	-8.06	0.14	1.64	0.98
J 5	0.01	0.01	0.19	0.05	-7.97	0.21	1.64	1.49
J 6	0.01	0.01	0.19	0.03	-8.12	0.19	1.74	1.31
J 7	0.01	0.03	0.49	0.05	-8.28	0.14	1.97	0.75
J 8	0.01	0.02	0.56	0.04	-8.24	0.1	2.26	0.76
J 9	0.01	0.02	0.65	0.05	-8.16	0.08	2.09	0.77
J10	0.02	0.03	0.6	0.06	-8.12	0.1	2.11	1.22
J11	0.02	0.02	0.77	0.19	-7.86	0.21	1.7	1.21
J12	0.01	0.02	0.24	0.21	-7.79	0.79	1.71	3.63
J13	0.02	0.02	0.24	0.07	-7.94	0.26	2.35	5.6
J14	0.02	0.01	0.19	0.1	-7.98	270000	12.8	147000000
J15	0.02	0.01	0.21	0.1	-7.94	5.53	4.92	432.79
J16	0.02	0.02	0.62	0.12	-7.92	0.17	1.55	0.91
J17	0.02	0.02	0.77	0.09	-7.97	0.08	2.16	1.63
J18	0.02	0.03	0.76	0.13	-7.93	0.14	2.04	1.91
J19	0.02	0.02	0.72	0.38	-7.77	0.47	2.03	2.89
J20	0.02	0.03	0.47	0.07	-8.06	0.12	2.48	3.52
J21	0.02	0.02	0.15	0.06	-7.99	21.19	6.7	10100
J22	0.02	0.02	0.11	0.08	-7.97	269.1	7.71	78400
J23	0.02	0.02	0.35	0.04	-8.26	0.18	2.53	1.41
J24	0.02	0.03	0.39	0.05	-8.25	0.26	3.18	2.93
K 1	0.01	0.01	0.87	0.02	-8.2	0.03	2.38	0.28
K 2	0.01	0.03	0.79	0.11	-7.99	0.1	1.8	1.07
K 3	0.01	0.04	0.69	0.07	-8.2	0.12	2.23	1.04
K 4	0.01	0.02	0.27	0.07	-7.95	0.19	1.77	1.75
K 5	0.01	0.01	0.3	0.07	-7.93	0.19	1.77	1.63
K 6	0.02	0.03	0.54	0.05	-8.22	0.11	2.02	0.73
K 7	0.02	0.01	0.89	0.03	-7.96	0.03	1.74	0.22
K 8	0.02	0.03	0.88	0.28	-7.82	0.29	1.44	0.96
K 9	0.02	0.02	0.75	0.04	-8.38	0.09	2.77	0.71
K10	0.02	0.03	0.43	0.05	-8.61	181.84	8.5	17300
K11	0.01	0.02	0.42	0.15	-7.83	0.31	1.73	1.69
K12	0.02	0.01	0.43	0.26	-7.79	0.56	2.14	4.02
K13	0.02	0.02	0.6	0.06	-8.06	0.09	1.72	0.71
K14	0.02	0.02	0.81	0.07	-8	0.06	1.97	0.88
K15	0.02	0.02	0.66	0.03	-8.1	0.05	2.32	0.82
K16	0.02	0.03	0.7	0.05	-8.15	0.09	2.29	1.1
K17	0.02	0.02	0.72	0.08	-7.95	0.08	1.86	0.88
K18	0.02	0.01	0.23	0.03	-8	66.6	9.18	165000
K19	0.02	0.01	0.2	0.02	-8.02	18.85	7.39	6200
K20	0.02	0.03	0.43	0.06	-8.3	0.19	2.43	1.3
K21	0.02	0.03	0.63	0.05	-8.16	0.11	2.3	1.16
K22	0.02	0.02	0.45	0.04	-8.28	0.14	2.74	1.14
K23	0.02	0.02	0.55	0.04	-8.13	0.1	2.36	1.35
K24	0.03	0.02	0.46	0.08	-7.95	0.21	3.06	10.4
L 1	0.02	0.01	0.36	0.17	-7.77	0.42	1.74	1.89
L 2	0.01	0.02	0.44	0.16	-7.81	0.33	1.45	1.08
L 3	0.02	0.02	0.48	0.13	-7.87	0.24	1.72	1.51
L 4	0.02	0.01	0.38	0.07	-7.9	0.16	1.61	0.92
L 5	0.02	0.02	0.33	0.11	-7.88	0.29	1.55	1.37
L 6	0.02	0.01	0.42	0.06	-7.94	0.12	1.95	1.43
L 7	0.02	0.01	0.34	0.09	-7.88	0.22	1.8	1.62
L 8	0.02	0.02	0.41	0.07	-7.96	0.15	1.73	1.25
L 9	0.02	0.01	0.94	0.03	-8.51	0.07	3.22	1.11
L10	0.02	0.02	0.32	0.05	-8.07	0.15	1.75	1.29
L11	0.02	0.01	0.3	0.02	-8.13	0.09	2.19	1.03
L12	0.02	0.01	0.28	0.04	-8.01	0.08	2.33	2.64
L13	0.02	0.01	0.42	0.05	-7.92	0.11	2.24	1.85
L14	0.02	0.01	0.28	0.07	-7.93	0.26	2.67	7.26
L15	0.02	0.01	0.31	0.05	-7.96	0.19	3.08	11.2
L16	0.02	0.02	0.44	0.06	-7.97	0.1	2.66	4.27
L17	0.02	0.01	0.33	0.02	-8	0.05	2.37	1.62
L18	0.02	0.01	0.21	0.03	-8	264.2	10.52	1490000
L19	0.02	0.01	0.26	0.03	-8.06	0.33	3.87	23.44
L20	0.02	0.01	0.23	0.03	-8.01	6720	11.75	10900000
L21	0.02	0.01	0.2	0.02	-8.03	199.78	8.81	64500
L22	0.02	0.02	0.29	0.04	-8.09	0.41	3.68	16.36
L23	0.02	0.01	0.24	0.03	-8.01	0.05	3.15	8.93
L24	0.02	0.01	0.24	0.06	-7.93	0.43	3.29	17.49
M 1	0.03	0.02	0.97	0.03	-8.5	0.05	2.59	0.53
M 2	0.03	0.01	0.99	0.02	-8.54	0.04	2.9	0.72
M 3	0.04	0.01	1	0.02	-8.58	0.03	2.56	0.57
M 4	0.04	0.01	1	0.01	-8.58	0.04	3.3	1.1
M 5	0.05	0.01	1	0.01	-8.55	0.03	2.91	0.53
M 6	0.03	0.01	0.99	0.02	-8.55	0.05	3.39	1.05
M 7	0.02	0.01	0.98	0.02	-8.45	0.03	2.63	0.24
M 8	0.02	0.01	0.98	0.01	-8.51	0.04	3.38	0.73
M 9	0.03	0.01	0.95	0.02	-8.57	0.07	3.62	1.98
M10	0.03	0.01	0.95	0.02	-8.58	0.15	4.3	5.48
M11	0.03	0.01	0.98	0.02	-8.62	2.1	6.5	182.29
M12	0.03	0.01	0.95	0.02	-8.47	0.04	2.81	0.44
M13	0.02	0.01	0.98	0.01	-8.41	0.02	2.93	0.2
M14	0.02	0.01	0.96	0.01	-8.39	0.02	2.86	0.19
M15	0.04	0.01	0.99	0.01	-8.5	0.02	3.1	0.35
M16	0.04	0.02	0.98	0.03	-8.44	0.05	2.36	0.34
M17	0.03	0.01	0.98	0.01	-8.51	0.02	2.46	0.23
M18	0.03	0.01	0.96	0.02	-8.43	0.04	3.1	0.42
M19	0.03	0.02	0.92	0.03	-8.4	0.06	2.83	0.53
M20
M21	0.03	0.01	0.96	0.01	-8.52	0.07	4.34	1.61
M22	0.02	0.01	0.93	0.02	-8.54	0.13	4.11	3.15
M23	0.03	0.01	0.95	0.02	-8.54	0.05	3.39	1.03
M24
N 1	0.03	0.01	0.97	0.02	-8.49	0.05	3.02	0.63
N 2	0.05	0.01	1	0.02	-8.57	0.04	2.99	0.85
N 3	0.05	0.01	0.97	0.02	-8.55	0.04	2.62	0.64
N 4	0.05	0.01	0.99	0.02	-8.53	0.11	4.06	2.56
N 5	0.04	0.01	0.99	0.01	-8.41	0.02	2.93	0.2
N 6	0.04	0.01	0.98	0.02	-8.47	0.05	3.51	0.66
N 7	0.03	0.01	0.96	0.02	-8.48	0.04	2.81	0.43
N 8	0.03	0.01	0.94	0.01	-8.46	0.06	3.81	0.87
N 9	0.03	0.01	0.95	0.02	-8.39	0.03	2.55	0.23
N10
N11	0.03	0.01	0.91	0.02	-8.57	1.62	6.2	76.16
N12	0.02	0.01	0.98	0.01	-8.4	0.02	3.05	0.16
N13	0.04	0.01	0.99	0.02	-8.53	0.03	2.69	0.44
N14	0.05	0.01	1	0.01	-8.54	0.03	3.38	0.57
N15	0.03	0	0.99	0.01	-8.51	0.03	3.47	0.47
N16	0.04	0.01	1	0.02	-8.56	0.06	3.56	1.37
N17	0.04	0.01	0.98	0.02	-8.5	0.05	3.41	0.77
N18	0.03	0.01	0.99	0.01	-8.51	0.04	3.84	0.85
N19	0.04	0.01	0.97	0.01	-8.48	0.03	3.15	0.36
N20
N21
N22	0.04	0.01	0.99	0.02	-8.48	0.05	3.14	0.63
N23	0.03	0.01	0.93	0.02	-8.47	0.07	3.61	1.09
N24	0.03	0.02	0.92	0.03	-8.51	0.16	4.1	3.48
O 1
O 2
O 3
O 4
O 5
O 6
O 7
O 8
O 9
O10
O11
O12
O13
O14
O15
O16
O17
O18
O19
O20
O21
O22
O23
O24
P 1
P 2
P 3
P 4
P 5
P 6
P 7
P 8
P 9
P10
P11
P12
P13
P14
P15

[truncated: 4 more sheets: Fig. 5a HDAC8, Fig. 6 + S. Fig. 10, S. Fig. 11, Fig. 7 + S. Fig. 14]
